# Supplementary material for: 4-Ethyl-1-[4-(methyl­sulfan­yl)benzyl­idene]thio­semicarbazide
Source: Acta Crystallogr Sect E Struct Rep Online. 2010 Jun 18;66(Pt 7):o1715. doi: 10.1107/S1600536810022920 (PMC3006876; doi:10.1107/S1600536810022920)
Supplement: Supplementary file 2 [file e-66-o1715-Isup2.hkl]

# 
# h,k,l, Fc-squared, Fo-squared, sigma(Fo-squared) and status flag 
# 
data_I
_shelx_title ' lyf in P-1' 
_shelx_refln_list_code          4 
_shelx_F_calc_maximum      363.08 
_exptl_crystal_F_000      1072.00 
_reflns_d_resolution_high  0.7700 
 
loop_ 
 _symmetry_equiv_pos_as_xyz 
 'x, y, z' 
 '-x, -y, -z' 
 
_cell_length_a    10.4963 
_cell_length_b    15.7368 
_cell_length_c    17.5421 
_cell_angle_alpha 111.069 
_cell_angle_beta   91.620 
_cell_angle_gamma 100.434 
 
_shelx_F_squared_multiplier     1.000 
 
loop_ 
 _refln_index_h 
 _refln_index_k 
 _refln_index_l 
 _refln_F_squared_calc 
 _refln_F_squared_meas 
 _refln_F_squared_sigma 
 _refln_observed_status 
   2   0   0      139.46      120.47      2.16 o 
   3   0   0     3262.09     3359.44     83.44 o 
   4   0   0     1037.79     1118.40     16.87 o 
   5   0   0      914.05      902.66     17.54 o 
   6   0   0      342.19      293.95      4.90 o 
   7   0   0        4.71       15.69      6.52 o 
   8   0   0       10.61       18.51      1.87 o 
   9   0   0       18.17       17.20      1.99 o 
  10   0   0       13.91       18.11      2.18 o 
  11   0   0        5.78        9.39      2.10 o 
  12   0   0        1.47        1.45      2.09 o 
  13   0   0        0.39       -0.61      1.84 o 
 -13   1   0        0.39       -2.36      2.36 o 
 -12   1   0        1.28        1.14      2.04 o 
 -11   1   0       20.95       25.98      5.24 o 
 -10   1   0       63.50       71.74      3.22 o 
  -9   1   0       20.98       18.58      3.51 o 
  -8   1   0      386.00      432.20      7.81 o 
  -7   1   0       11.90       11.90      1.60 o 
  -6   1   0     1068.41     1165.79     19.63 o 
  -5   1   0     3830.11     4162.98    170.26 o 
  -4   1   0       29.59       27.77      1.25 o 
  -3   1   0    81092.27    76724.81   6527.89 o 
  -2   1   0      346.81      287.86     29.97 o 
   2   1   0       72.54      100.62      1.17 o 
   3   1   0     3651.07     4429.92     77.27 o 
   4   1   0     3981.02     3782.10    211.10 o 
   5   1   0     1451.18     1528.01     19.91 o 
   6   1   0      432.17      426.72      5.27 o 
   7   1   0      227.22      243.43      4.85 o 
   8   1   0      192.31      212.24      5.58 o 
   9   1   0       27.95       40.09      2.99 o 
  10   1   0        1.55        0.85      1.58 o 
  11   1   0        0.84        0.80      1.64 o 
  12   1   0       13.49       11.17      2.54 o 
  13   1   0        5.46        3.07      2.44 o 
 -13   2   0        4.49       -0.14      1.90 o 
 -12   2   0       10.80        9.54      3.97 o 
 -11   2   0       74.99       79.65      3.89 o 
 -10   2   0        0.18       -0.32      1.61 o 
  -9   2   0      188.27      173.03      5.04 o 
  -8   2   0      118.11      133.55      5.07 o 
  -7   2   0      321.37      330.50      5.83 o 
  -6   2   0     9391.16    10745.17    285.57 o 
  -5   2   0      192.10      201.42      3.44 o 
  -4   2   0     9603.56    10158.27    730.96 o 
  -3   2   0     4984.71     5232.66    124.01 o 
  -2   2   0     2693.37     2740.34     61.80 o 
  -1   2   0        3.46        2.26      0.42 o 
   1   2   0     1097.34      939.27     11.71 o 
   2   2   0     2754.09     3251.68     61.13 o 
   3   2   0      654.33      599.02      6.85 o 
   4   2   0     1804.71     1782.69     25.33 o 
   5   2   0      116.38      132.47      2.38 o 
   6   2   0      389.42      376.14      6.18 o 
   7   2   0        3.08        3.18      1.33 o 
   8   2   0       14.82       19.85      1.54 o 
   9   2   0       48.60       53.43      2.77 o 
  10   2   0       84.33       98.68      5.53 o 
  11   2   0        0.24        1.80      2.12 o 
  12   2   0        0.02        0.52      3.39 o 
 -13   3   0        0.25       -0.84      2.31 o 
 -12   3   0       57.69       54.96      5.01 o 
 -11   3   0        2.74        0.87      1.99 o 
 -10   3   0       12.73       11.79      2.50 o 
  -9   3   0      540.07      554.39     11.12 o 
  -8   3   0      342.30      347.09     12.06 o 
  -7   3   0      371.30      365.63      9.63 o 
  -6   3   0      311.97      340.33      8.83 o 
  -5   3   0      591.11      682.97     11.86 o 
  -4   3   0      424.61      415.56      6.78 o 
  -3   3   0     2279.72     2132.40     38.62 o 
  -2   3   0       98.62      108.15      2.32 o 
  -1   3   0      216.86      178.57      2.70 o 
   0   3   0     1129.66     1011.98     14.02 o 
   1   3   0      153.69      117.43      2.32 o 
   2   3   0      709.25      666.72     10.11 o 
   3   3   0     6525.25     7175.96    185.19 o 
   4   3   0     1296.35     1179.28     15.64 o 
   5   3   0      101.34      107.93      2.22 o 
   6   3   0       67.40       52.20      1.86 o 
   7   3   0      487.64      542.78      9.02 o 
   8   3   0       27.14       27.47      2.12 o 
   9   3   0       65.13       59.21      3.30 o 
  10   3   0        5.56        8.22      2.38 o 
  11   3   0       16.86       15.36      2.81 o 
  12   3   0        1.28       -1.50      3.00 o 
 -13   4   0        8.22        5.20      3.98 o 
 -12   4   0       18.04       13.81      2.87 o 
 -11   4   0       19.69       20.21      2.84 o 
 -10   4   0        0.38        1.26      1.85 o 
  -9   4   0      237.84      252.05      6.38 o 
  -8   4   0       17.19       10.23      1.83 o 
  -7   4   0        8.55       10.26      1.60 o 
  -6   4   0       86.22      116.56      3.92 o 
  -5   4   0     1058.08     1162.61     21.19 o 
  -4   4   0       73.12       78.40      2.74 o 
  -3   4   0       80.55       67.40      1.96 o 
  -2   4   0     1330.28     1270.40     20.29 o 
  -1   4   0      939.95      927.18     14.05 o 
   0   4   0     5436.63     5643.74    131.23 o 
   1   4   0      135.67      151.00      2.41 o 
   2   4   0      212.75      205.71      4.05 o 
   3   4   0      256.68      262.98      4.52 o 
   4   4   0     1459.51     1459.67     24.84 o 
   5   4   0       49.33       42.38      2.16 o 
   6   4   0      509.54      543.48      9.69 o 
   7   4   0       21.03       30.86      3.49 o 
   8   4   0       19.19       20.12      2.55 o 
   9   4   0        2.61        5.03      2.22 o 
  10   4   0       11.38        6.39      5.77 o 
  11   4   0        1.35       -0.45      2.55 o 
  12   4   0        5.88        0.75      4.64 o 
 -13   5   0        0.46        1.25      2.56 o 
 -12   5   0       39.64       39.59      3.69 o 
 -11   5   0       25.65       26.12      3.04 o 
 -10   5   0       61.33       51.33      3.44 o 
  -9   5   0        0.69        0.67      1.88 o 
  -8   5   0       75.94      100.39      8.83 o 
  -7   5   0       32.39       31.86      3.90 o 
  -6   5   0        3.08       -0.10      1.32 o 
  -5   5   0        1.24        2.42      1.79 o 
  -4   5   0      159.06      163.91      4.30 o 
  -3   5   0     1220.78     1149.69     20.24 o 
  -2   5   0      270.81      262.43      4.45 o 
  -1   5   0     4622.23     5066.88    118.44 o 
   0   5   0      621.65      533.62      7.47 o 
   1   5   0      927.65      962.33     14.67 o 
   2   5   0     1321.22     1367.02     31.01 o 
   3   5   0     2186.49     2354.95     45.70 o 
   4   5   0      388.67      318.96      4.29 o 
   5   5   0      150.14      161.23      3.10 o 
   6   5   0       34.03       37.51      2.06 o 
   7   5   0        2.07        2.76      2.70 o 
   8   5   0       27.39       25.20      2.11 o 
   9   5   0        4.64        4.10      1.64 o 
  10   5   0        7.17        5.31      1.90 o 
  11   5   0        4.17       -0.30      2.55 o 
  12   5   0        0.01        3.70      2.00 o 
 -13   6   0        1.21       -0.70      2.26 o 
 -12   6   0       16.68       14.16      5.63 o 
 -11   6   0       49.19       55.71      9.56 o 
 -10   6   0       31.36       30.91      5.26 o 
  -9   6   0      165.81      189.28      5.51 o 
  -8   6   0        1.85        4.94      2.16 o 
  -7   6   0      634.33      624.21     14.18 o 
  -6   6   0      352.31      347.47      8.88 o 
  -5   6   0        0.11        0.45      1.54 o 
  -4   6   0      287.98      291.54      7.27 o 
  -3   6   0       63.17       57.44      3.52 o 
  -2   6   0     1311.49     1187.01     21.03 o 
  -1   6   0      138.84      155.83      3.55 o 
   0   6   0     1181.74     1153.48     19.25 o 
   1   6   0      421.28      427.89      6.30 o 
   2   6   0       31.80       48.70      1.59 o 
   3   6   0      669.87      608.45     13.48 o 
   4   6   0      222.51      243.12      4.00 o 
   5   6   0       29.85       31.79      1.68 o 
   6   6   0       44.53       50.77      2.16 o 
   7   6   0        1.70       -0.27      1.22 o 
   8   6   0       18.00       13.04      1.53 o 
   9   6   0        0.04        2.01      1.43 o 
  10   6   0        0.13       -0.06      1.59 o 
  11   6   0        2.16        1.64      1.64 o 
 -13   7   0        1.95       -0.23      3.57 o 
 -12   7   0       17.25       12.06      4.82 o 
 -11   7   0       22.16       25.25      3.33 o 
 -10   7   0       85.26       83.39      4.43 o 
  -9   7   0       62.99       92.82      4.30 o 
  -8   7   0       67.00       77.60      5.03 o 
  -7   7   0        9.22       12.77      3.89 o 
  -6   7   0        3.23        5.57      2.38 o 
  -5   7   0      141.18      144.23      4.90 o 
  -4   7   0      668.47      596.55     11.02 o 
  -3   7   0        0.63        3.96      1.91 o 
  -2   7   0      307.76      234.46      4.72 o 
  -1   7   0      364.24      304.01      6.22 o 
   0   7   0      779.78      649.39     10.33 o 
   1   7   0      923.24      983.59     16.15 o 
   2   7   0      194.84      181.22      3.49 o 
   3   7   0        8.82       12.89      1.95 o 
   4   7   0      187.15      191.88      4.13 o 
   5   7   0       17.83       20.96      1.44 o 
   6   7   0       15.79       17.62      1.50 o 
   7   7   0       60.50       55.43      2.22 o 
   8   7   0       57.31       61.65      3.34 o 
   9   7   0        2.57        1.60      1.45 o 
  10   7   0        0.58        1.02      1.45 o 
  11   7   0        1.11        1.24      1.56 o 
 -13   8   0        0.01       -2.62      2.62 o 
 -12   8   0        0.97        4.79      2.62 o 
 -11   8   0        1.35        1.14      2.25 o 
 -10   8   0      109.27      106.00      5.07 o 
  -9   8   0       69.07       90.69     14.61 o 
  -8   8   0       29.97       20.22      6.07 o 
  -7   8   0      458.94      555.57     18.12 o 
  -6   8   0     2491.40     2288.38     60.16 o 
  -5   8   0      196.39      180.03      5.40 o 
  -4   8   0      184.10      168.76      5.54 o 
  -3   8   0     2131.13     2016.27     42.69 o 
  -2   8   0     1674.27     1510.30     29.34 o 
  -1   8   0      956.08      950.34     18.74 o 
   0   8   0      722.56      661.95     11.92 o 
   1   8   0     1310.89     1439.49     28.11 o 
   2   8   0      529.11      518.93     10.18 o 
   3   8   0      811.05      804.12     20.53 o 
   4   8   0        0.14        0.02      1.43 o 
   5   8   0      155.30      174.60      4.36 o 
   6   8   0        0.67        1.15      1.31 o 
   7   8   0       51.85       54.86      2.55 o 
   8   8   0        1.11       -0.19      1.18 o 
   9   8   0        0.48        0.25      1.53 o 
  10   8   0        0.00        0.10      1.63 o 
 -13   9   0        0.04        2.52      3.30 o 
 -12   9   0        1.29        0.60      3.23 o 
 -11   9   0        0.41        1.36      2.38 o 
 -10   9   0       26.27       28.92      3.47 o 
  -9   9   0       19.83       18.96      4.66 o 
  -8   9   0       58.69       52.43      4.66 o 
  -7   9   0       37.44       35.54      4.29 o 
  -6   9   0      737.39      837.57     31.76 o 
  -5   9   0        3.43       -1.72      2.33 o 
  -4   9   0      800.48      815.11     26.97 o 
  -3   9   0      270.88      267.51     10.19 o 
  -2   9   0      180.90      173.02      7.04 o 
  -1   9   0      398.86      405.66      7.84 o 
   0   9   0      666.49      725.27     16.26 o 
   1   9   0      769.81      757.25     14.95 o 
   2   9   0      947.79      908.07     16.62 o 
   3   9   0      194.33      183.39      6.59 o 
   4   9   0        6.57        8.62      1.75 o 
   5   9   0        3.02        6.64      1.41 o 
   6   9   0        0.13       -1.06      1.32 o 
   7   9   0       38.64       37.95      3.65 o 
   8   9   0        2.64        2.58      1.58 o 
   9   9   0        3.97        3.10      1.64 o 
  10   9   0        9.49        5.32      2.81 o 
 -12  10   0        0.02       -0.85      2.51 o 
 -11  10   0        4.56        1.62      2.58 o 
 -10  10   0        0.01        0.62      3.54 o 
  -9  10   0       19.31       12.38      4.42 o 
  -8  10   0       68.64       73.45     15.06 o 
  -7  10   0      423.90      426.91     14.09 o 
  -6  10   0     1272.53     1247.45     45.32 o 
  -5  10   0      194.14      194.41      8.30 o 
  -4  10   0      157.36      142.02      5.35 o 
  -3  10   0      808.20      783.00     16.16 o 
  -2  10   0      281.95      267.82      9.06 o 
  -1  10   0       52.94       57.87      2.96 o 
   0  10   0        0.81        0.99      1.53 o 
   1  10   0      285.75      272.72      8.47 o 
   2  10   0      176.90      193.21      5.56 o 
   3  10   0       46.53       43.60      5.99 o 
   4  10   0       38.78       32.11      2.49 o 
   5  10   0      103.46      111.04      3.56 o 
   6  10   0        0.26       -0.21      1.35 o 
   7  10   0       35.61       46.15      2.45 o 
   8  10   0        2.14        3.16      1.68 o 
   9  10   0        2.96        4.68      2.02 o 
 -12  11   0        1.49        2.50      3.20 o 
 -11  11   0        0.25        0.70      2.77 o 
 -10  11   0       21.16       20.06     14.83 o 
  -9  11   0       37.20       53.78      5.40 o 
  -8  11   0       89.71       85.36      6.97 o 
  -7  11   0       25.66       22.67      5.02 o 
  -6  11   0       56.19       58.52      4.45 o 
  -5  11   0       88.01       86.71      6.06 o 
  -4  11   0       41.00       45.56      3.81 o 
  -3  11   0      110.56      112.59      4.82 o 
  -2  11   0      204.38      216.84      7.18 o 
  -1  11   0       77.90       83.73      3.75 o 
   0  11   0       84.76       87.91      4.94 o 
   1  11   0      530.15      534.27     11.01 o 
   2  11   0      199.52      210.08      6.50 o 
   3  11   0        5.61        4.20      2.55 o 
   4  11   0       41.70       65.23      5.17 o 
   5  11   0        1.77        1.87      3.23 o 
   6  11   0       31.87       42.81      2.53 o 
   7  11   0        3.93        5.50      2.18 o 
   8  11   0        1.47        2.92      1.90 o 
   9  11   0        0.00       -1.94      1.94 o 
 -12  12   0        0.04        5.06      3.73 o 
 -11  12   0        0.00       -1.29      3.09 o 
 -10  12   0       70.36       97.80      9.96 o 
  -9  12   0       14.42       20.52      4.87 o 
  -8  12   0        1.37        4.42      4.20 o 
  -7  12   0      178.00      186.03      8.05 o 
  -6  12   0       66.47       81.08      6.31 o 
  -5  12   0      153.17      163.21      8.69 o 
  -4  12   0        0.22       -2.40      2.75 o 
  -3  12   0        2.45        4.72      2.75 o 
  -2  12   0       50.09       47.56      3.67 o 
  -1  12   0       47.63       44.59      6.82 o 
   0  12   0      121.76      115.08      5.32 o 
   1  12   0        0.48        1.64      2.23 o 
   2  12   0        2.69        1.52      3.07 o 
   3  12   0        0.19        0.00      2.40 o 
   4  12   0       19.61       20.39      2.65 o 
   5  12   0        1.39        2.25      2.01 o 
   6  12   0       46.72       58.78      2.88 o 
   7  12   0        0.62        3.21      1.81 o 
   8  12   0        1.03        0.11      2.32 o 
 -11  13   0        0.35       -4.16      5.18 o 
 -10  13   0        0.24        0.79      4.22 o 
  -9  13   0       26.84       42.62      6.09 o 
  -8  13   0       84.69      105.42     13.86 o 
  -7  13   0      389.28      378.86     22.47 o 
  -6  13   0        0.76       -0.57      2.81 o 
  -5  13   0      166.73      160.72      7.10 o 
  -4  13   0       22.55       22.02      4.51 o 
  -3  13   0       10.22        7.00      3.17 o 
  -2  13   0      870.46      819.91     32.96 o 
  -1  13   0       13.11       10.69      3.37 o 
   0  13   0       44.98       53.15      3.75 o 
   1  13   0       58.92       52.93      3.70 o 
   2  13   0        8.81        7.01      2.62 o 
   3  13   0       11.77       10.79      5.69 o 
   4  13   0        4.77        4.14      2.17 o 
   5  13   0       40.60       55.66      5.02 o 
   6  13   0        2.77        2.39      1.67 o 
   7  13   0        9.52        8.38      2.32 o 
 -11  14   0       22.06       15.71      5.35 o 
 -10  14   0       20.19       22.50      5.61 o 
  -9  14   0        6.25       10.15      6.22 o 
  -8  14   0        0.21        1.33      3.81 o 
  -7  14   0       24.21       36.00      5.72 o 
  -6  14   0       43.28       40.49      5.46 o 
  -5  14   0      468.59      507.71     27.34 o 
  -4  14   0       39.92       58.02      6.67 o 
  -3  14   0      589.70      578.12     37.08 o 
  -2  14   0       20.14       19.77      3.44 o 
  -1  14   0       68.10       56.42      4.13 o 
   0  14   0      177.41      173.95      7.64 o 
   1  14   0        8.30        6.22      2.88 o 
   2  14   0        3.45        2.73      2.17 o 
   3  14   0       22.69       22.47      4.34 o 
   4  14   0        2.51        2.90      2.70 o 
   5  14   0        0.00       -0.37      2.01 o 
   6  14   0        6.60        9.80      2.54 o 
 -10  15   0        7.36       13.36      5.46 o 
  -9  15   0        0.32        0.62      4.18 o 
  -8  15   0       19.87       14.42      6.26 o 
  -7  15   0       89.87       78.42      7.31 o 
  -6  15   0      340.57      383.11     21.50 o 
  -5  15   0      133.34      128.76      7.40 o 
  -4  15   0       60.35       66.45      6.30 o 
  -3  15   0      219.45      212.23     12.12 o 
  -2  15   0       63.67       64.95      4.94 o 
  -1  15   0        5.85        5.70      3.29 o 
   0  15   0        0.25        0.57      3.60 o 
   1  15   0       20.05       16.23      2.85 o 
   2  15   0       14.98        8.85      2.64 o 
   3  15   0        0.42       -0.75      5.09 o 
   4  15   0        6.92       -0.75      3.15 o 
   5  15   0       15.47       19.48      4.49 o 
   6  15   0        0.81        3.84      2.92 o 
  -9  16   0       43.81       51.30     10.41 o 
  -8  16   0        4.15        1.33      5.35 o 
  -7  16   0        0.16        5.02      6.29 o 
  -6  16   0      203.68      215.40     10.59 o 
  -5  16   0        7.07       14.83      4.40 o 
  -4  16   0        1.37        3.25      3.90 o 
  -3  16   0      163.92      148.50      8.09 o 
  -2  16   0        5.70        4.30      2.81 o 
  -1  16   0       32.65       21.56     15.58 o 
   0  16   0       38.46       31.81     20.90 o 
   1  16   0      159.43      154.32      7.49 o 
   2  16   0        3.04        1.11      2.97 o 
   3  16   0        0.00        0.90      3.30 o 
   4  16   0        0.01        1.35      3.30 o 
  -8  17   0       35.11       40.93      8.03 o 
  -7  17   0       22.40       19.68      5.24 o 
  -6  17   0      134.65      177.37      9.88 o 
  -5  17   0       12.26       16.91      4.81 o 
  -4  17   0       16.02       14.04      4.18 o 
  -3  17   0        0.08        2.66      3.76 o 
  -2  17   0       80.15       92.13      6.19 o 
  -1  17   0        4.18        0.45      2.65 o 
   0  17   0        5.81        0.90      2.65 o 
   1  17   0        0.20        0.60      4.08 o 
   2  17   0        5.58       -1.20      3.60 o 
   3  17   0        5.26        0.30      3.45 o 
  -7  18   0        1.01        4.52      4.12 o 
  -6  18   0        3.19        1.40      3.70 o 
  -5  18   0       60.30       54.88     11.24 o 
  -4  18   0       20.30       22.72      4.81 o 
  -3  18   0       79.02       87.47     12.81 o 
  -2  18   0       14.19       -0.83      3.68 o 
  -1  18   0       38.07        0.88      3.02 o 
   0  18   0       31.38        1.24      3.65 o 
   1  18   0      122.27      147.51     12.14 o 
  -3  19   0       19.87       24.56      8.32 o 
  -2  19   0      155.72      183.42     18.80 o 
   1 -19   1        0.22       -0.74      3.12 o 
   2 -19   1       86.04       99.05     18.28 o 
   3 -19   1       22.50       15.86      5.51 o 
   4 -19   1       46.69       32.48      8.17 o 
   5 -19   1        0.05        2.42      3.81 o 
  -2 -18   1       19.90        0.45      3.90 o 
  -1 -18   1       40.05       30.79     20.60 o 
   0 -18   1        6.60       -1.05      2.97 o 
   1 -18   1       30.88        3.64      4.29 o 
   2 -18   1       26.65       26.71      4.61 o 
   3 -18   1        6.65        5.13      3.81 o 
   4 -18   1      132.18      166.26      9.19 o 
   5 -18   1       74.57       89.67      8.98 o 
   6 -18   1        9.33       10.30      4.60 o 
   7 -18   1        0.84       -1.64      6.53 o 
  -4 -17   1        0.01       -0.15      5.39 o 
  -3 -17   1        4.20        0.00      3.30 o 
  -2 -17   1       28.27        0.45      6.14 o 
  -1 -17   1       47.77       45.72     27.64 o 
   0 -17   1        6.84        1.42      4.56 o 
   1 -17   1       38.62       33.08      5.69 o 
   2 -17   1       19.41       20.77      4.76 o 
   3 -17   1       79.71       68.86      8.84 o 
   4 -17   1       69.72       74.79      6.04 o 
   5 -17   1        0.59       -3.86      3.86 o 
   6 -17   1       27.76       19.87      6.19 o 
   7 -17   1       43.92       42.09      9.06 o 
   8 -17   1      118.55      150.55     17.38 o 
  -5 -16   1        4.32        0.00      3.00 o 
  -4 -16   1       45.39       48.09      6.14 o 
  -3 -16   1        6.83        0.30      5.39 o 
  -2 -16   1        0.35       -0.45      3.45 o 
  -1 -16   1        1.79        2.20      2.99 o 
   0 -16   1        5.74        3.45      3.00 o 
   1 -16   1       63.61       62.01      4.56 o 
   2 -16   1        3.32        0.88      5.54 o 
   3 -16   1       18.03       26.83      7.57 o 
   4 -16   1        0.59       -3.39      3.39 o 
   5 -16   1       23.54       30.90      6.22 o 
   6 -16   1        3.63        4.37      4.81 o 
   7 -16   1        4.75        5.30      5.18 o 
   8 -16   1      106.77      132.32      9.63 o 
   9 -16   1       61.21       73.33      8.10 o 
  -6 -15   1        3.54        0.78      2.22 o 
  -5 -15   1        0.52        0.45      3.00 o 
  -4 -15   1        2.21        3.24      2.75 o 
  -3 -15   1       24.68       -0.15      3.15 o 
  -2 -15   1       49.48       50.70      8.02 o 
  -1 -15   1       12.37       14.66      2.96 o 
   0 -15   1        0.64       -0.75      2.33 o 
   1 -15   1      115.07      136.86      7.19 o 
   2 -15   1       12.84        9.51      3.18 o 
   3 -15   1       22.09       19.20      3.81 o 
   4 -15   1        2.90       -2.40      3.07 o 
   5 -15   1      261.44      243.03     10.34 o 
   6 -15   1       14.41        7.58      6.88 o 
   7 -15   1       22.60       40.15      7.04 o 
   8 -15   1      275.38      309.05     21.35 o 
   9 -15   1       16.47       19.56      5.40 o 
  10 -15   1       11.94       14.79      5.62 o 
  -7 -14   1        0.07        0.31      2.55 o 
  -6 -14   1       15.75       10.41      7.27 o 
  -5 -14   1        5.65        5.53      2.37 o 
  -4 -14   1       17.05       17.58      2.75 o 
  -3 -14   1       61.26       67.12      6.14 o 
  -2 -14   1      198.42      268.91      8.47 o 
  -1 -14   1        3.22        4.59      2.54 o 
   0 -14   1      362.13      349.62     15.28 o 
   1 -14   1       35.25       34.29      3.86 o 
   2 -14   1       52.98       54.60      4.55 o 
   3 -14   1       38.82       44.36      4.45 o 
   4 -14   1      157.07      153.21      6.98 o 
   5 -14   1       52.95       54.88     12.06 o 
   6 -14   1        2.53        6.49      4.29 o 
   7 -14   1       50.16       46.44      7.14 o 
   8 -14   1        0.02        1.36      5.69 o 
   9 -14   1        3.53       -0.30      3.50 o 
  10 -14   1        0.37        5.44      4.23 o 
  11 -14   1        1.93        0.23      3.65 o 
  -8 -13   1        0.92       -0.42      2.36 o 
  -7 -13   1        2.17        2.39      2.11 o 
  -6 -13   1        2.01        1.77      1.66 o 
  -5 -13   1       93.28      117.70      5.80 o 
  -4 -13   1       32.14       25.24      2.90 o 
  -3 -13   1       62.95       58.88      5.54 o 
  -2 -13   1       39.95       39.69      3.34 o 
  -1 -13   1       13.91        4.01      2.77 o 
   0 -13   1       13.46       13.15      3.45 o 
   1 -13   1       40.39       43.53      3.65 o 
   2 -13   1        2.39        0.15      2.40 o 
   3 -13   1        0.24       -2.57      2.59 o 
   4 -13   1       17.37       16.89      3.34 o 
   5 -13   1       60.24       57.72      6.37 o 
   6 -13   1        0.42        1.22      3.27 o 
   7 -13   1       14.07        3.63      4.06 o 
   8 -13   1      215.64      242.11     16.04 o 
   9 -13   1        3.10        9.69      4.29 o 
  10 -13   1        6.04       -3.07      3.81 o 
  11 -13   1       41.55       62.45      6.53 o 
  -8 -12   1        6.49        8.23      2.43 o 
  -7 -12   1        3.00        1.63      1.81 o 
  -6 -12   1       31.07       35.64      2.75 o 
  -5 -12   1        0.00        1.76      1.60 o 
  -4 -12   1        0.18       -1.19      2.12 o 
  -3 -12   1       55.03       67.57      5.54 o 
  -2 -12   1       19.19       27.84      4.05 o 
  -1 -12   1       59.06       52.63      3.28 o 
   0 -12   1      274.92      232.52     10.79 o 
   1 -12   1        2.36        1.04      3.28 o 
   2 -12   1      303.69      303.24      8.69 o 
   3 -12   1      323.73      305.54     10.56 o 
   4 -12   1      613.37      591.68     25.55 o 
   5 -12   1        0.22       -0.60      2.60 o 
   6 -12   1       52.60       49.22      4.18 o 
   7 -12   1        6.21        4.12      2.97 o 
   8 -12   1       21.17       17.42      3.92 o 
   9 -12   1       29.51       26.14      7.52 o 
  10 -12   1        0.70        2.54      4.33 o 
  11 -12   1        0.63       -0.07      3.87 o 
  12 -12   1        0.25       -2.64      2.95 o 
  -9 -11   1        0.00        1.50      1.43 o 
  -8 -11   1        1.28        3.52      1.56 o 
  -7 -11   1        2.88        1.96      1.63 o 
  -6 -11   1        7.53        5.48      1.83 o 
  -5 -11   1        8.08       12.78      2.06 o 
  -4 -11   1       28.05       28.99      3.52 o 
  -3 -11   1        5.57        1.50      2.55 o 
  -2 -11   1       88.24       86.89      5.99 o 
  -1 -11   1      119.16      112.84      4.07 o 
   0 -11   1      281.12      262.41      7.83 o 
   1 -11   1     1523.79     1496.80     31.57 o 
   2 -11   1       58.80       43.95      3.97 o 
   3 -11   1      220.24      228.94      8.18 o 
   4 -11   1       23.25       24.03      3.49 o 
   5 -11   1      148.94      144.54      8.02 o 
   6 -11   1      219.00      193.82      7.52 o 
   7 -11   1      352.81      363.19     10.70 o 
   8 -11   1        3.90        2.40      3.30 o 
   9 -11   1       22.79       17.39      3.97 o 
  10 -11   1       11.81       10.57      5.56 o 
  11 -11   1        4.21       10.89      3.14 o 
  12 -11   1        2.10        2.45      3.15 o 
 -10 -10   1        0.97        1.96      1.45 o 
  -9 -10   1        0.12        0.10      1.34 o 
  -8 -10   1        5.04        4.69      1.81 o 
  -7 -10   1        0.27        0.47      1.31 o 
  -6 -10   1       10.11        6.39      1.76 o 
  -5 -10   1       22.01       30.24      2.04 o 
  -4 -10   1       33.55       37.32      2.64 o 
  -3 -10   1      212.68      217.85      8.09 o 
  -2 -10   1     1037.51      989.39     20.99 o 
  -1 -10   1       97.16       95.82      3.65 o 
   0 -10   1       22.42       30.74      2.49 o 
   1 -10   1        6.81        6.40      1.85 o 
   2 -10   1      965.61      907.45     20.53 o 
   3 -10   1     1009.14      951.53     28.32 o 
   4 -10   1        5.34        9.14      2.65 o 
   5 -10   1       19.14       27.84      4.08 o 
   6 -10   1      471.78      484.16     15.58 o 
   7 -10   1        1.12        0.70      2.49 o 
   8 -10   1      154.59      167.62      7.15 o 
   9 -10   1       27.42       39.38      6.07 o 
  10 -10   1        2.92        6.86      2.73 o 
  11 -10   1        0.70        2.72      2.69 o 
  12 -10   1        9.88       14.33      3.74 o 
 -10  -9   1        3.40        3.33      1.93 o 
  -9  -9   1       19.71       16.03      6.00 o 
  -8  -9   1       13.50        9.64      3.80 o 
  -7  -9   1        6.37        7.14      1.78 o 
  -6  -9   1       92.81      102.55      3.02 o 
  -5  -9   1      365.00      368.33      6.63 o 
  -4  -9   1        0.49       -0.13      1.32 o 
  -3  -9   1        8.97        7.19      2.55 o 
  -2  -9   1     1342.73     1413.46     27.70 o 
  -1  -9   1     1213.54     1425.04     27.59 o 
   0  -9   1      395.83      313.49      7.87 o 
   1  -9   1     6055.31     5910.05    158.49 o 
   2  -9   1     1482.13     1556.22     32.66 o 
   3  -9   1       61.46       65.63      3.76 o 
   4  -9   1      301.57      256.98      6.62 o 
   5  -9   1      147.90      136.55      6.81 o 
   6  -9   1     1116.18     1114.33     31.38 o 
   7  -9   1      526.97      556.81     26.22 o 
   8  -9   1      381.71      372.31     20.00 o 
   9  -9   1        1.57        2.46      2.36 o 
  10  -9   1       10.81        8.50      2.81 o 
  11  -9   1        4.97        4.46      2.83 o 
  12  -9   1        0.31       -3.47      4.56 o 
  13  -9   1        1.89        1.23      2.43 o 
 -11  -8   1        0.00       -0.02      1.45 o 
 -10  -8   1        0.21        1.18      1.48 o 
  -9  -8   1        7.66        4.94      2.16 o 
  -8  -8   1       22.29       25.88      3.49 o 
  -7  -8   1       77.32       78.75      4.64 o 
  -6  -8   1       22.97       29.36      2.35 o 
  -5  -8   1      220.18      246.60      4.78 o 
  -4  -8   1        7.67       11.86      1.58 o 
  -3  -8   1        0.16        5.09      1.95 o 
  -2  -8   1      461.77      397.94      7.10 o 
  -1  -8   1      247.89      199.97      4.87 o 
   0  -8   1      273.13      182.89      7.19 o 
   1  -8   1      363.14      361.76      6.73 o 
   2  -8   1      156.71      185.45      4.64 o 
   3  -8   1      493.50      499.87      9.38 o 
   4  -8   1        2.17        6.55      2.40 o 
   5  -8   1        0.71        0.79      1.75 o 
   6  -8   1      684.90      798.06     28.24 o 
   7  -8   1       14.81       21.80      3.65 o 
   8  -8   1      199.18      193.19      7.26 o 
   9  -8   1        2.87        1.05      2.06 o 
  10  -8   1        0.58        4.03      2.49 o 
  11  -8   1        2.87        6.47      2.66 o 
  12  -8   1        0.41        3.75      3.36 o 
  13  -8   1        0.66       -0.86      2.38 o 
 -11  -7   1        8.32        5.99      2.22 o 
 -10  -7   1        7.14        6.60      2.65 o 
  -9  -7   1       24.49       23.48      8.22 o 
  -8  -7   1        0.19        0.25      1.25 o 
  -7  -7   1        0.03       -0.98      1.10 o 
  -6  -7   1       82.27       76.27      2.57 o 
  -5  -7   1       17.17       19.07      1.38 o 
  -4  -7   1      167.02      164.84      3.60 o 
  -3  -7   1       12.07        3.00      1.65 o 
  -2  -7   1     1693.95     1594.38     35.58 o 
  -1  -7   1      902.27      769.50     12.55 o 
   0  -7   1     1611.08     1813.62     36.02 o 
   1  -7   1     1576.05     1586.99     31.68 o 
   2  -7   1      761.96      748.54     12.61 o 
   3  -7   1      835.81      817.70     14.09 o 
   4  -7   1     2583.96     2481.65     61.88 o 
   5  -7   1       15.62        9.15      1.85 o 
   6  -7   1      660.59      586.06     14.38 o 
   7  -7   1      352.50      359.60     11.61 o 
   8  -7   1        1.92        1.02      1.81 o 
   9  -7   1       70.99       75.95      5.12 o 
  10  -7   1        9.64        7.15      3.39 o 
  11  -7   1        3.10        5.07      2.84 o 
  12  -7   1        2.65        2.85      2.42 o 
  13  -7   1        1.98        2.27      2.83 o 
 -11  -6   1        0.28        0.28      1.75 o 
 -10  -6   1        1.44        1.30      1.32 o 
  -9  -6   1       30.14       38.23      2.20 o 
  -8  -6   1       31.49       37.64      1.94 o 
  -7  -6   1       11.97        7.45      1.92 o 
  -6  -6   1      103.68      109.80      2.72 o 
  -5  -6   1      427.73      371.39      5.53 o 
  -4  -6   1      253.94      300.44      6.90 o 
  -3  -6   1        0.69        5.54      1.65 o 
  -2  -6   1        0.53        5.09      1.65 o 
  -1  -6   1        8.67        3.46      1.35 o 
   0  -6   1       61.84       51.30      3.00 o 
   1  -6   1     1341.81     1427.73     24.57 o 
   2  -6   1        0.13        0.00      1.87 o 
   3  -6   1       14.72        7.18      1.27 o 
   4  -6   1      160.11      157.98      6.14 o 
   5  -6   1      946.48      940.36     17.32 o 
   6  -6   1       28.29       28.21      5.47 o 
   7  -6   1       27.96       31.56      3.02 o 
   8  -6   1       35.33       37.82      3.07 o 
   9  -6   1        0.74       -0.89      2.10 o 
  10  -6   1        1.02       -0.16      2.11 o 
  11  -6   1        9.18        9.30      2.64 o 
  12  -6   1       28.36       37.58      4.02 o 
  13  -6   1       10.71       11.96      5.01 o 
 -12  -5   1        0.21       -0.45      2.85 o 
 -11  -5   1        0.58       -0.75      2.70 o 
 -10  -5   1        0.01        1.95      2.70 o 
  -9  -5   1       27.58       26.13      2.38 o 
  -8  -5   1        5.11        5.08      2.05 o 
  -7  -5   1       65.74       65.57      3.20 o 
  -6  -5   1       42.82       44.10      4.57 o 
  -5  -5   1      166.62      144.79      3.39 o 
  -4  -5   1     1222.21     1222.46     17.21 o 
  -3  -5   1      197.14      213.03      4.21 o 
  -2  -5   1      755.52      811.91     17.08 o 
  -1  -5   1      899.68      731.59     10.49 o 
   0  -5   1        5.10        2.02      0.74 o 
   1  -5   1     1416.44     1473.10     24.95 o 
   2  -5   1    10599.40    10741.52    328.54 o 
   3  -5   1        4.77        7.23      1.21 o 
   4  -5   1        2.39        1.68      1.21 o 
   5  -5   1      891.45      936.22     18.35 o 
   6  -5   1      652.12      684.60     17.83 o 
   7  -5   1      122.80      158.66      3.82 o 
   8  -5   1       36.73       49.91      2.82 o 
   9  -5   1      102.18      103.37      4.80 o 
  10  -5   1       71.84       72.35      3.82 o 
  11  -5   1       27.16       32.30      3.17 o 
  12  -5   1       26.28       26.95      4.38 o 
  13  -5   1        1.20       -1.47      2.68 o 
 -12  -4   1        1.43       -0.45      3.00 o 
 -11  -4   1        6.22        6.74      3.45 o 
 -10  -4   1       10.74       10.34      3.45 o 
  -9  -4   1       88.68      102.54      5.54 o 
  -8  -4   1       12.05       13.91      2.17 o 
  -7  -4   1       44.74       60.86      2.73 o 
  -6  -4   1      426.24      427.74     12.96 o 
  -5  -4   1      653.25      714.92     21.20 o 
  -4  -4   1      816.91      805.26     13.43 o 
  -3  -4   1     1266.70     1199.85     15.30 o 
  -2  -4   1      129.79      118.51      3.00 o 
  -1  -4   1     5517.93     5825.36    137.14 o 
   0  -4   1      459.68      424.53      5.51 o 
   1  -4   1    11546.50    12767.85    406.48 o 
   2  -4   1     4531.25     4629.79    123.83 o 
   3  -4   1        3.60        2.77      1.06 o 
   4  -4   1      410.41      435.75      7.26 o 
   5  -4   1     1082.80     1026.88     19.86 o 
   6  -4   1     1857.07     1724.44     32.79 o 
   7  -4   1      222.06      267.50      6.55 o 
   8  -4   1       26.97       30.52      2.35 o 
   9  -4   1      852.23      925.47     17.93 o 
  10  -4   1       34.74       45.48      3.57 o 
  11  -4   1       17.99       20.35      3.14 o 
  12  -4   1       36.22       28.71      3.28 o 
  13  -4   1       10.37        6.37      4.01 o 
 -12  -3   1        0.92       -0.61      2.37 o 
 -11  -3   1        0.68        2.97      2.22 o 
 -10  -3   1       43.34       59.82      4.52 o 
  -9  -3   1      174.55      191.39      5.92 o 
  -8  -3   1       37.92       52.50      2.27 o 
  -7  -3   1       81.28       78.55      2.40 o 
  -6  -3   1      172.40      195.22      3.39 o 
  -5  -3   1     1355.06     1416.63     19.97 o 
  -4  -3   1      650.39      640.60      7.84 o 
  -3  -3   1      583.14      503.21      7.04 o 
  -2  -3   1     8812.71     9580.80    380.71 o 
  -1  -3   1      243.31      268.02      3.82 o 
   0  -3   1      127.66      133.94      2.92 o 
   1  -3   1      172.97      145.93      2.01 o 
   2  -3   1     7208.54     8100.74    217.77 o 
   3  -3   1     5079.83     5210.91    122.93 o 
   4  -3   1      352.04      318.98      6.52 o 
   5  -3   1       29.82       25.21      1.77 o 
   6  -3   1     9973.77    11247.39    314.14 o 
   7  -3   1      350.56      378.71      6.61 o 
   8  -3   1      354.60      353.77      7.40 o 
   9  -3   1      415.83      442.72     10.37 o 
  10  -3   1       52.26       48.39      3.03 o 
  11  -3   1       14.39       16.67      2.53 o 
  12  -3   1        0.77       -0.26      2.34 o 
  13  -3   1        7.86        0.55      2.34 o 
 -13  -2   1        0.91        2.79      2.47 o 
 -12  -2   1       13.34       15.37      2.90 o 
 -11  -2   1        0.11        1.70      2.01 o 
 -10  -2   1        2.12        2.08      1.88 o 
  -9  -2   1       11.54       12.06      2.07 o 
  -8  -2   1      203.12      254.69      6.38 o 
  -7  -2   1      280.60      315.34      4.89 o 
  -6  -2   1        5.30        4.33      1.10 o 
  -5  -2   1       24.48       27.17      1.35 o 
  -4  -2   1     1063.40     1063.06     12.55 o 
  -3  -2   1    10596.12    12311.90    273.57 o 
  -2  -2   1     1921.06     1923.19     30.05 o 
   1  -2   1    11175.41     9876.27   2160.20 o 
   2  -2   1     2944.96     2691.44    314.04 o 
   3  -2   1    88055.32    81722.52   8678.98 o 
   4  -2   1      997.38     1004.55     13.15 o 
   5  -2   1      413.63      363.68      6.10 o 
   6  -2   1     3018.73     2743.40     49.60 o 
   7  -2   1      187.63      241.21      5.17 o 
   8  -2   1        5.08        9.75      2.38 o 
   9  -2   1       43.94       56.74      3.59 o 
  10  -2   1       24.69       27.39      2.71 o 
  11  -2   1        4.59        6.51      2.38 o 
  12  -2   1        3.72        2.31      2.28 o 
  13  -2   1        1.18       -1.67      2.61 o 
 -13  -1   1        1.74        0.71      2.34 o 
 -12  -1   1        0.42        1.05      2.07 o 
 -11  -1   1       26.13       24.02      3.41 o 
 -10  -1   1       12.62        7.68      1.92 o 
  -9  -1   1      263.44      279.43      6.60 o 
  -8  -1   1       25.54       34.54      2.15 o 
  -7  -1   1      154.67      184.87      4.21 o 
  -6  -1   1       36.84       38.34      2.17 o 
  -5  -1   1     3595.27     3815.59    142.45 o 
  -4  -1   1      255.72      280.41      3.30 o 
  -3  -1   1      650.62      714.06      7.56 o 
  -2  -1   1      387.51      267.86      2.58 o 
   2  -1   1    44387.70    43368.07   2140.81 o 
   3  -1   1    11692.86    13851.79    376.65 o 
   4  -1   1      117.26       73.96      2.90 o 
   5  -1   1      884.90      861.62     12.32 o 
   6  -1   1     1407.92     1437.86     22.63 o 
   7  -1   1     1097.22     1139.35     17.87 o 
   8  -1   1       70.47       77.44      3.70 o 
   9  -1   1       34.81       40.48      2.80 o 
  10  -1   1       19.08       17.19      2.42 o 
  11  -1   1       42.28       43.34      2.92 o 
  12  -1   1        5.27        8.02      2.94 o 
  13  -1   1        3.04        3.95      2.27 o 
 -13   0   1        0.91        0.87      1.92 o 
 -12   0   1       16.49       13.17      2.47 o 
 -11   0   1        0.96        1.90      2.28 o 
 -10   0   1        6.94        4.68      1.84 o 
  -9   0   1       53.58       50.17      3.38 o 
  -8   0   1      201.97      179.16      4.80 o 
  -7   0   1       77.30      102.01      4.30 o 
  -6   0   1      690.49      738.17     10.84 o 
  -5   0   1     3669.34     3940.66     72.96 o 
  -4   0   1     1284.91     1295.04     17.76 o 
  -3   0   1    40628.05    43972.79   1925.09 o 
  -2   0   1      539.39      506.49      6.61 o 
   2   0   1     3592.31     4177.64     68.84 o 
   3   0   1     8871.82     9724.28    227.57 o 
   4   0   1       14.86       16.78      1.07 o 
   5   0   1     1681.79     1681.07     24.41 o 
   6   0   1      736.74      768.34     16.46 o 
   7   0   1      118.07      141.15      3.35 o 
   8   0   1       14.27       21.62      2.31 o 
   9   0   1        1.61        3.02      1.51 o 
  10   0   1       20.51       31.43      2.81 o 
  11   0   1        2.72        0.71      1.63 o 
  12   0   1       15.71       14.26      2.37 o 
  13   0   1        1.52        4.99      2.91 o 
 -13   1   1        0.08       -0.15      2.75 o 
 -12   1   1        8.97        3.37      2.08 o 
 -11   1   1       31.09       25.27      2.96 o 
 -10   1   1        4.86        1.67      1.95 o 
  -9   1   1      333.65      386.39      7.84 o 
  -8   1   1      832.81      925.15     15.62 o 
  -7   1   1       31.09       35.65      2.40 o 
  -6   1   1     1005.52     1002.28     15.47 o 
  -5   1   1     1621.82     1493.84     21.61 o 
  -4   1   1       17.62       23.68      1.21 o 
  -3   1   1      263.92      287.90      5.29 o 
  -2   1   1      117.06       82.98      1.43 o 
   1   1   1     1938.63     1960.77     76.19 o 
   2   1   1    11663.49    11668.45   1187.58 o 
   3   1   1      431.43      431.73      4.77 o 
   4   1   1      451.05      448.32      6.04 o 
   5   1   1     1161.93     1100.41     29.82 o 
   6   1   1       58.27       43.74      1.75 o 
   7   1   1      445.82      472.89      7.08 o 
   8   1   1        0.04        0.49      1.09 o 
   9   1   1       95.98       82.27      3.70 o 
  10   1   1       30.61       39.33      2.56 o 
  11   1   1        2.52       -0.89      1.60 o 
  12   1   1       35.09       28.85     18.05 o 
  13   1   1        3.75        2.29      2.47 o 
 -13   2   1        0.00       -1.18      2.06 o 
 -12   2   1       32.35       35.18      3.28 o 
 -11   2   1       86.56       99.41      4.26 o 
 -10   2   1       17.53       18.78      2.70 o 
  -9   2   1      137.44      170.03      5.05 o 
  -8   2   1       93.93       96.54      3.66 o 
  -7   2   1        0.05        0.58      1.33 o 
  -6   2   1     1357.23     1443.77     23.34 o 
  -5   2   1       17.60        6.47      2.47 o 
  -4   2   1      674.99      620.06      9.96 o 
  -3   2   1        0.66        0.37      0.85 o 
  -2   2   1     1896.15     1679.60     26.91 o 
  -1   2   1     6763.69     7187.07    178.67 o 
   0   2   1        2.11        4.85      1.12 o 
   1   2   1      669.31      587.58      6.51 o 
   2   2   1      907.79      836.98     11.10 o 
   3   2   1      362.37      398.85      4.41 o 
   4   2   1        9.87       10.17      1.59 o 
   5   2   1      741.23      695.71      9.27 o 
   6   2   1      117.14      128.37      2.96 o 
   7   2   1       15.03       17.82      2.04 o 
   8   2   1        6.59        7.80      1.33 o 
   9   2   1      321.40      351.47      9.40 o 
  10   2   1       15.93       17.04      3.27 o 
  11   2   1       30.97       34.26      3.31 o 
  12   2   1        2.41        2.71      3.07 o 
 -13   3   1        7.22       12.07      6.77 o 
 -12   3   1       25.56       30.02      5.73 o 
 -11   3   1        3.77        5.62      2.25 o 
 -10   3   1       24.92       23.71      3.82 o 
  -9   3   1      157.86      209.81      6.41 o 
  -8   3   1      227.57      237.69      7.52 o 
  -7   3   1      111.58      106.53      3.82 o 
  -6   3   1      331.16      290.40      9.06 o 
  -5   3   1     1312.12     1220.96     21.98 o 
  -4   3   1      761.67      623.41     10.83 o 
  -3   3   1      837.55      869.02     13.45 o 
  -2   3   1     3760.30     3397.01     67.96 o 
  -1   3   1     1385.15     1271.46     18.86 o 
   0   3   1     2433.00     2638.29     46.40 o 
   1   3   1     2392.48     2304.68     38.88 o 
   2   3   1      413.39      381.13      9.59 o 
   3   3   1       49.77       39.23      1.01 o 
   4   3   1     1669.15     1846.15     56.56 o 
   5   3   1      816.62      798.21     10.91 o 
   6   3   1      945.99     1000.75     15.52 o 
   7   3   1      135.23      123.83      4.57 o 
   8   3   1      218.38      239.28      4.82 o 
   9   3   1       30.57       32.02      2.45 o 
  10   3   1       10.45        5.46      1.70 o 
  11   3   1        0.02       -0.09      2.38 o 
  12   3   1        0.16        1.20      4.34 o 
 -13   4   1        0.06       -2.71      2.71 o 
 -12   4   1        0.25        0.27      2.07 o 
 -11   4   1        0.79        2.34      2.53 o 
 -10   4   1        3.16       -0.81      2.16 o 
  -9   4   1       11.66       18.85      3.36 o 
  -8   4   1       33.94       34.49      4.06 o 
  -7   4   1       95.65       85.36      7.72 o 
  -6   4   1      520.60      454.02     14.08 o 
  -5   4   1      127.21      127.35      4.19 o 
  -4   4   1      403.96      375.86      7.30 o 
  -3   4   1      759.38      693.44     11.87 o 
  -2   4   1     3345.48     3572.31     74.11 o 
  -1   4   1    10685.17    12011.37    375.74 o 
   0   4   1      658.63      721.70     10.26 o 
   1   4   1      795.02      810.43     10.96 o 
   2   4   1      791.64      728.31     15.28 o 
   3   4   1      103.20      167.82      2.81 o 
   4   4   1       30.62       37.09      1.37 o 
   5   4   1      210.53      245.60      4.52 o 
   6   4   1      509.26      546.98     16.86 o 
   7   4   1       23.35       23.61      1.96 o 
   8   4   1       29.92       34.17      2.32 o 
   9   4   1        1.46        1.90      1.53 o 
  10   4   1       12.77        9.44      6.89 o 
  11   4   1        7.66       -0.15      2.40 o 
  12   4   1        1.66        0.00      2.40 o 
 -13   5   1        1.04        3.59      2.61 o 
 -12   5   1        2.22        5.98      3.07 o 
 -11   5   1       12.46       12.95      2.95 o 
 -10   5   1        1.20        8.34      2.90 o 
  -9   5   1       15.22       16.39      3.16 o 
  -8   5   1      333.71      313.77      8.75 o 
  -7   5   1       44.24       52.67      3.44 o 
  -6   5   1      292.97      280.71      6.30 o 
  -5   5   1       67.44       46.22      3.60 o 
  -4   5   1     2463.36     2272.72     45.13 o 
  -3   5   1     3046.39     2858.97     58.36 o 
  -2   5   1     2509.85     2517.06     48.47 o 
  -1   5   1        5.19        2.64      1.02 o 
   0   5   1     1137.48     1101.99     17.31 o 
   1   5   1      301.03      341.06      9.74 o 
   2   5   1       66.34       51.70      1.27 o 
   3   5   1       14.26        8.63      1.08 o 
   4   5   1        5.02        8.44      1.05 o 
   5   5   1      346.77      341.51      4.77 o 
   6   5   1        2.00        2.32      1.41 o 
   7   5   1      385.02      418.55      6.76 o 
   8   5   1        1.28        2.08      1.37 o 
   9   5   1        0.03       -0.13      1.21 o 
  10   5   1        4.79        4.66      2.19 o 
  11   5   1        1.60       -0.49      1.45 o 
 -13   6   1        0.01        0.93      2.58 o 
 -12   6   1        5.68        4.50      2.89 o 
 -11   6   1        4.16        3.36      2.59 o 
 -10   6   1       10.71        7.78      2.58 o 
  -9   6   1       47.06       69.59      3.92 o 
  -8   6   1        4.32        2.31      3.45 o 
  -7   6   1      303.72      253.87      7.73 o 
  -6   6   1        1.22        7.75      2.45 o 
  -5   6   1      501.28      493.59     17.98 o 
  -4   6   1     1060.29     1042.88     20.48 o 
  -3   6   1     2274.63     2117.10     41.37 o 
  -2   6   1       25.05       28.15      1.91 o 
  -1   6   1        5.90        9.32      1.35 o 
   0   6   1       33.28       22.69      1.87 o 
   1   6   1       16.67       11.94      1.22 o 
   2   6   1       32.29       40.10      1.61 o 
   3   6   1      700.27      663.78     10.71 o 
   4   6   1      349.79      385.40      5.73 o 
   5   6   1        1.49        0.04      0.97 o 
   6   6   1      141.89      162.66      3.59 o 
   7   6   1       10.38        7.30      1.47 o 
   8   6   1        0.36        1.13      1.51 o 
   9   6   1       19.05       18.28      1.70 o 
  10   6   1        1.12        2.33      1.32 o 
  11   6   1        0.43       -0.26      1.29 o 
 -13   7   1        2.56        5.70      3.00 o 
 -12   7   1        2.85        0.31      2.14 o 
 -11   7   1        2.97        0.99      2.18 o 
 -10   7   1       49.52       46.12      3.77 o 
  -9   7   1       81.38       82.38      5.51 o 
  -8   7   1      439.95      484.77     18.88 o 
  -7   7   1      212.51      232.37     13.33 o 
  -6   7   1       15.68       18.11      3.60 o 
  -5   7   1        2.49        2.40      1.75 o 
  -4   7   1       47.21       54.76      2.81 o 
  -3   7   1     3879.60     3968.46     96.40 o 
  -2   7   1      885.92      750.24     13.51 o 
  -1   7   1     2212.27     2174.27     44.13 o 
   0   7   1     4604.09     4811.35    115.95 o 
   1   7   1     2542.57     2400.26     46.82 o 
   2   7   1     1272.03     1079.23     18.96 o 
   3   7   1       29.85       43.15      2.55 o 
   4   7   1      120.91      122.72      3.24 o 
   5   7   1        5.64        2.49      0.98 o 
   6   7   1      144.88      159.11      3.28 o 
   7   7   1      181.59      181.73      4.20 o 
   8   7   1       22.62       26.26      3.15 o 
   9   7   1        0.06        0.55      1.18 o 
  10   7   1        2.56        4.05      1.93 o 
  11   7   1        0.03        0.72      1.52 o 
 -13   8   1        0.36       -3.30      3.30 o 
 -12   8   1        0.26       -3.01      3.57 o 
 -11   8   1        1.12       -0.47      2.51 o 
 -10   8   1       18.93       21.28      3.59 o 
  -9   8   1        0.04       -3.54      3.85 o 
  -8   8   1      194.70      242.80      9.05 o 
  -7   8   1        0.04        8.20      3.60 o 
  -6   8   1     1239.04     1137.24     36.93 o 
  -5   8   1      583.15      615.26     13.40 o 
  -4   8   1       27.40       24.19      2.95 o 
  -3   8   1      691.15      649.30     11.97 o 
  -2   8   1      212.83      135.72      3.76 o 
  -1   8   1       34.71       20.84      2.40 o 
   0   8   1      494.94      504.17      8.83 o 
   1   8   1      321.75      278.13      5.90 o 
   2   8   1       54.03       48.87      2.06 o 
   3   8   1        5.91        1.50      1.80 o 
   4   8   1       16.70       20.35      2.02 o 
   5   8   1       17.71       23.95      1.80 o 
   6   8   1        5.59        4.69      1.25 o 
   7   8   1        8.53       10.94      1.51 o 
   8   8   1        1.29        1.15      2.03 o 
   9   8   1       10.54        8.40      1.72 o 
  10   8   1        0.67        1.87      1.32 o 
 -13   9   1        0.31        3.45      3.62 o 
 -12   9   1       16.16        7.45      5.75 o 
 -11   9   1       95.14      108.00      5.62 o 
 -10   9   1       12.76       12.68      4.02 o 
  -9   9   1        1.14        0.96      3.15 o 
  -8   9   1       53.34       52.93      4.97 o 
  -7   9   1      121.59      140.44      6.83 o 
  -6   9   1       32.11       19.00      3.81 o 
  -5   9   1     1361.88     1303.25     47.50 o 
  -4   9   1     1604.46     1480.98     33.64 o 
  -3   9   1      218.27      232.70      6.87 o 
  -2   9   1      737.32      748.89     17.01 o 
  -1   9   1      881.33      909.11     18.00 o 
   0   9   1        0.76        2.45      1.43 o 
   1   9   1      127.73      137.22      3.60 o 
   2   9   1      199.64      216.97      4.81 o 
   3   9   1      250.02      282.72      8.39 o 
   4   9   1      290.35      306.96      6.85 o 
   5   9   1       19.13       14.99      1.61 o 
   6   9   1       18.30       18.74      2.23 o 
   7   9   1        2.09        4.32      1.63 o 
   8   9   1        4.88        5.16      1.70 o 
   9   9   1       12.18       10.37      4.44 o 
  10   9   1        5.73        7.71      1.83 o 
 -12  10   1       33.18       27.31      8.86 o 
 -11  10   1        0.87       -0.45      2.81 o 
 -10  10   1       18.51        9.77      9.36 o 
  -9  10   1        3.08        4.87      3.39 o 
  -8  10   1      135.80      136.85      6.97 o 
  -7  10   1       29.32       24.09      3.92 o 
  -6  10   1      108.72      105.02      5.67 o 
  -5  10   1      578.45      540.26     27.19 o 
  -4  10   1      846.14      790.68     17.16 o 
  -3  10   1        4.44        6.29      2.12 o 
  -2  10   1       10.28       20.49      7.64 o 
  -1  10   1      122.28      130.98      5.24 o 
   0  10   1      667.04      747.54     17.74 o 
   1  10   1       22.07       26.12      2.83 o 
   2  10   1      442.91      398.56      9.11 o 
   3  10   1      117.67      133.50      8.69 o 
   4  10   1        0.10       -1.47      1.72 o 
   5  10   1       18.99       20.93      1.96 o 
   6  10   1       25.76       28.17      2.36 o 
   7  10   1       12.74       14.58      1.99 o 
   8  10   1       44.79       47.92      3.23 o 
   9  10   1       15.06       11.81      1.95 o 
 -12  11   1        0.01        0.80      2.83 o 
 -11  11   1       23.99       15.10     12.89 o 
 -10  11   1      154.83      181.90     14.31 o 
  -9  11   1        1.37       -0.13      3.68 o 
  -8  11   1        0.22       -0.30      2.75 o 
  -7  11   1       22.74       21.91      3.71 o 
  -6  11   1       27.60       40.78      4.97 o 
  -5  11   1      537.52      561.34     26.82 o 
  -4  11   1     1116.46     1068.32     25.74 o 
  -3  11   1     1287.99     1291.88     47.12 o 
  -2  11   1      308.50      307.12     13.33 o 
  -1  11   1     1734.03     1746.37     51.17 o 
   0  11   1       74.76       61.67      3.43 o 
   1  11   1       30.49       34.24      3.38 o 
   2  11   1       11.83       10.73      2.38 o 
   3  11   1       28.76       40.75      4.20 o 
   4  11   1       41.93       48.71      3.41 o 
   5  11   1      196.07      191.15     11.16 o 
   6  11   1       80.01       75.50      3.11 o 
   7  11   1        9.32        8.87      1.71 o 
   8  11   1        0.03       -2.08      2.08 o 
   9  11   1        0.00        3.33      1.68 o 
 -11  12   1        0.00        1.58      3.81 o 
 -10  12   1       29.53       38.57      6.04 o 
  -9  12   1        7.44       13.23      4.71 o 
  -8  12   1      143.47      162.10      8.79 o 
  -7  12   1       19.44       19.83      5.22 o 
  -6  12   1      330.28      322.82     13.26 o 
  -5  12   1        2.12        4.57      3.07 o 
  -4  12   1     1967.15     1953.99     57.76 o 
  -3  12   1      159.30      177.21     10.49 o 
  -2  12   1       25.24       26.39      3.55 o 
  -1  12   1      160.34      151.49      7.19 o 
   0  12   1      115.92      100.57      5.08 o 
   1  12   1       92.25       80.07      4.34 o 
   2  12   1      476.58      445.55     11.46 o 
   3  12   1       71.21       75.21      5.24 o 
   4  12   1       12.97       11.43      4.05 o 
   5  12   1       50.65       46.85      5.35 o 
   6  12   1        4.20        3.49      1.64 o 
   7  12   1        2.40        2.19      3.00 o 
   8  12   1        0.92        0.98      1.95 o 
 -11  13   1        2.54        9.77      6.01 o 
 -10  13   1       15.53       29.49      5.87 o 
  -9  13   1       89.63       80.89      7.68 o 
  -8  13   1        0.16       -0.31      3.44 o 
  -7  13   1        7.58        7.64      4.13 o 
  -6  13   1      190.31      206.23     11.47 o 
  -5  13   1      379.09      377.07     25.02 o 
  -4  13   1      445.22      453.98     36.03 o 
  -3  13   1        7.87        8.42      3.55 o 
  -2  13   1        0.78       -0.60      2.59 o 
  -1  13   1      471.37      486.04     12.39 o 
   0  13   1       41.27       29.41      3.74 o 
   1  13   1       13.40       18.44      2.54 o 
   2  13   1        8.28        7.20      2.60 o 
   3  13   1       35.88       28.62      4.05 o 
   4  13   1       37.02       51.26      3.63 o 
   5  13   1       20.49       21.39      2.94 o 
   6  13   1        4.04        4.32      2.11 o 
   7  13   1        1.61        0.92      2.90 o 
 -10  14   1        0.00        0.04      4.83 o 
  -9  14   1       80.57       94.73     10.41 o 
  -8  14   1       11.60       11.09      5.74 o 
  -7  14   1      113.01      136.49      9.06 o 
  -6  14   1       59.18       79.37     11.44 o 
  -5  14   1       20.87       11.55      4.87 o 
  -4  14   1      354.62      340.84     22.62 o 
  -3  14   1       62.54       67.43      8.17 o 
  -2  14   1        9.65        8.54      2.75 o 
  -1  14   1        4.84        8.61      3.20 o 
   0  14   1      587.12      575.01     13.72 o 
   1  14   1       19.28       15.89      2.64 o 
   2  14   1       21.05       17.82      4.27 o 
   3  14   1       37.67       39.55      4.79 o 
   4  14   1        0.13        1.21      2.17 o 
   5  14   1        0.20       -2.25      3.15 o 
   6  14   1       35.73       40.84      7.04 o 
 -10  15   1        4.15       -7.66      8.73 o 
  -9  15   1       96.71      111.60      9.69 o 
  -8  15   1        3.29        5.73      4.71 o 
  -7  15   1       38.29       43.21      7.88 o 
  -6  15   1       62.79       74.41      7.87 o 
  -5  15   1      179.54      177.93     14.31 o 
  -4  15   1       23.45       20.71      3.87 o 
  -3  15   1      144.44      150.88      6.62 o 
  -2  15   1        9.83       17.57      3.83 o 
  -1  15   1      134.37      144.74     13.11 o 
   0  15   1       10.13       10.13      3.38 o 
   1  15   1      107.72       95.08      5.60 o 
   2  15   1       10.23       11.67      2.90 o 
   3  15   1      113.92      129.45      7.94 o 
   4  15   1       24.38       -0.90      3.30 o 
   5  15   1        5.11        8.44      8.24 o 
  -9  16   1        2.19        4.39      5.67 o 
  -8  16   1       10.18        5.86      4.61 o 
  -7  16   1       29.14       41.11      6.30 o 
  -6  16   1        8.38       15.67      7.94 o 
  -5  16   1       17.92       12.83      4.49 o 
  -4  16   1      150.10      158.05      8.32 o 
  -3  16   1       38.54       37.42      4.34 o 
  -2  16   1        2.66        2.15      2.85 o 
  -1  16   1        2.81        1.95      2.65 o 
   0  16   1      105.71      116.27      9.89 o 
   1  16   1        8.96        7.30      6.59 o 
   2  16   1       24.83       15.38     11.16 o 
   3  16   1        0.04        0.60      3.15 o 
   4  16   1       19.12       31.46      7.64 o 
  -8  17   1       14.98       13.70      5.08 o 
  -7  17   1       59.36       65.09      7.04 o 
  -6  17   1        0.60        0.13      4.26 o 
  -5  17   1        0.01        4.37      4.49 o 
  -4  17   1       11.51       12.36      4.92 o 
  -3  17   1       28.82       34.02      7.87 o 
  -2  17   1       30.54       30.23     21.72 o 
  -1  17   1       89.83       97.03      5.92 o 
   0  17   1        2.08        0.45      2.38 o 
   1  17   1       75.66       89.33      5.19 o 
   2  17   1       13.93       -0.30      3.30 o 
  -6  18   1        3.30        4.76      4.74 o 
  -5  18   1        5.64        5.00      3.70 o 
  -4  18   1       47.22       41.94      8.47 o 
  -3  18   1        1.19        0.68      3.02 o 
  -2  18   1        3.99        0.00      2.70 o 
  -1  18   1       39.11        0.52      4.61 o 
   0  18   1        9.07        0.17      2.95 o 
   0 -19   2       20.26        1.05      3.23 o 
   1 -19   2       21.24        0.14      3.07 o 
   2 -19   2       53.13       58.58      8.54 o 
   3 -19   2        1.87       -1.33      4.42 o 
   4 -19   2       24.98       39.87      6.01 o 
   5 -19   2       29.48       27.26      6.59 o 
   6 -19   2       40.41       61.74     13.86 o 
  -2 -18   2        2.34        0.00      3.45 o 
  -1 -18   2       64.53       84.31     11.84 o 
   0 -18   2        1.98       -0.25      2.81 o 
   1 -18   2        1.71        0.67      3.37 o 
   2 -18   2        3.16        3.30      4.04 o 
   3 -18   2        1.78        2.77      7.49 o 
   4 -18   2        0.36       -2.39      4.32 o 
   5 -18   2        4.31        2.57      4.45 o 
   6 -18   2       10.70        5.85      4.28 o 
   7 -18   2       25.42       21.29      5.54 o 
  -4 -17   2       24.31        1.35      3.90 o 
  -3 -17   2        8.35        0.90      3.75 o 
  -2 -17   2       43.36       54.39      6.89 o 
  -1 -17   2        0.00       -0.42      2.49 o 
   0 -17   2        0.80        0.08      2.49 o 
   1 -17   2        3.88        4.87      4.98 o 
   2 -17   2       27.62       38.20      4.56 o 
   3 -17   2        1.22       -3.12      3.12 o 
   4 -17   2      147.29      182.99     28.24 o 
   5 -17   2        0.91       -2.20      4.15 o 
   6 -17   2        2.74       -2.59      3.65 o 
   7 -17   2        0.66        5.53      4.34 o 
   8 -17   2       15.53       19.23      6.52 o 
   9 -17   2        1.16        1.85      6.93 o 
  -5 -16   2        2.03       -0.90      3.60 o 
  -4 -16   2        0.01       -0.45      3.45 o 
  -3 -16   2       14.71        2.10      3.90 o 
  -2 -16   2       30.35        2.10      3.75 o 
  -1 -16   2       11.13        6.12      8.39 o 
   0 -16   2        0.38       -0.93      2.99 o 
   1 -16   2      133.82      154.19     11.84 o 
   2 -16   2        0.26       -0.75      2.75 o 
   3 -16   2      383.77      403.79     27.64 o 
   4 -16   2       25.08       21.01     10.71 o 
   5 -16   2        0.45        3.69      3.55 o 
   6 -16   2        3.24        6.93      4.18 o 
   7 -16   2      101.78       91.07      7.62 o 
   8 -16   2        3.11        1.24      4.07 o 
   9 -16   2        0.05        7.71      4.71 o 
  10 -16   2       15.84       12.29      6.04 o 
  -6 -15   2        4.23       -0.31      2.22 o 
  -5 -15   2        1.21        0.45      3.15 o 
  -4 -15   2        0.14       -0.30      1.91 o 
  -3 -15   2       27.84       -0.15      3.30 o 
  -2 -15   2       20.81       23.22      4.94 o 
  -1 -15   2        0.88        6.41      3.24 o 
   0 -15   2      245.29      264.14     13.11 o 
   1 -15   2       18.46       20.09      3.81 o 
   2 -15   2      246.25      218.84     17.83 o 
   3 -15   2       16.22       13.39      4.35 o 
   4 -15   2      337.00      354.11     30.49 o 
   5 -15   2       12.95       11.08      3.96 o 
   6 -15   2       96.12       98.99     11.69 o 
   7 -15   2        0.20       -4.01      4.01 o 
   8 -15   2       16.84       14.98      4.77 o 
   9 -15   2       20.68       22.51      8.39 o 
  10 -15   2        3.91        4.30      5.15 o 
  -7 -14   2        0.06        0.76      2.11 o 
  -6 -14   2        0.82        0.64      2.17 o 
  -5 -14   2       13.47       13.46      9.96 o 
  -4 -14   2        0.95        0.90      3.30 o 
  -3 -14   2       82.10       68.62      6.44 o 
  -2 -14   2       38.32       45.48      4.01 o 
  -1 -14   2      117.23      121.40      5.61 o 
   0 -14   2        0.94        0.75      2.44 o 
   1 -14   2      656.86      673.00     28.47 o 
   2 -14   2        0.65        0.90      4.24 o 
   3 -14   2      397.15      363.85     28.99 o 
   4 -14   2       15.17       14.79      3.34 o 
   5 -14   2        0.93       -1.76      2.59 o 
   6 -14   2       76.53       91.18      7.79 o 
   7 -14   2        0.75        1.90      3.34 o 
   8 -14   2       85.61      116.86     10.56 o 
   9 -14   2        0.33        2.82      6.97 o 
  10 -14   2        5.49        8.92      6.29 o 
  11 -14   2        0.41        5.23      3.38 o 
  -8 -13   2        1.81        3.38      5.39 o 
  -7 -13   2       13.84       11.33      2.75 o 
  -6 -13   2        1.22       -0.72      1.61 o 
  -5 -13   2       21.05       25.43      2.95 o 
  -4 -13   2       84.05       80.91     10.79 o 
  -3 -13   2       31.92       33.56      5.24 o 
  -2 -13   2      424.67      448.92     11.76 o 
  -1 -13   2       66.98       67.49      4.88 o 
   0 -13   2      160.55      147.78     10.41 o 
   1 -13   2      101.94      101.85      4.98 o 
   2 -13   2      548.56      550.53     18.20 o 
   3 -13   2       38.85       38.44      6.89 o 
   4 -13   2        4.71        3.16      2.59 o 
   5 -13   2       10.42       14.04      3.07 o 
   6 -13   2       44.36       46.91      4.23 o 
   7 -13   2       57.93       60.51     11.24 o 
   8 -13   2        8.69       13.98      6.44 o 
   9 -13   2        1.04        3.22      3.60 o 
  10 -13   2       50.71       51.92      5.99 o 
  11 -13   2        0.05       -2.78      2.78 o 
  -9 -12   2        0.20       -2.08      2.08 o 
  -8 -12   2       26.92       28.21      3.99 o 
  -7 -12   2        0.74        0.92      2.08 o 
  -6 -12   2        6.34        7.76      1.89 o 
  -5 -12   2      324.37      357.90     10.84 o 
  -4 -12   2        0.09       -2.70      3.30 o 
  -3 -12   2       72.66       46.00      5.09 o 
  -2 -12   2       10.97        9.19      2.28 o 
  -1 -12   2       68.95       64.65      3.65 o 
   0 -12   2       30.12       26.37      2.85 o 
   1 -12   2      448.84      423.90     10.38 o 
   2 -12   2      205.74      209.87      6.94 o 
   3 -12   2      260.52      275.31      9.81 o 
   4 -12   2     1111.67     1056.18     31.54 o 
   5 -12   2      121.92      104.88      7.94 o 
   6 -12   2       67.97       67.99      4.61 o 
   7 -12   2        9.47       14.10      3.28 o 
   8 -12   2        2.95        3.60      2.97 o 
   9 -12   2      132.09      127.85      7.26 o 
  10 -12   2        0.61       -1.92      2.65 o 
  11 -12   2        6.30        3.53      2.81 o 
  12 -12   2        0.01       -0.94      2.73 o 
  -9 -11   2        0.81        1.42      1.45 o 
  -8 -11   2       46.68       49.89      2.58 o 
  -7 -11   2       16.60       13.46      2.17 o 
  -6 -11   2       17.14       14.17      2.21 o 
  -5 -11   2        9.64       11.19      2.04 o 
  -4 -11   2      126.45      128.07      4.39 o 
  -3 -11   2      897.21      909.75     27.27 o 
  -2 -11   2        7.48        5.08      2.47 o 
  -1 -11   2       57.88       46.90      5.35 o 
   0 -11   2       54.61       53.18      3.91 o 
   1 -11   2      522.18      531.01     13.18 o 
   2 -11   2      891.36      896.53     19.07 o 
   3 -11   2       15.60        9.82      2.81 o 
   4 -11   2     3090.80     3035.13    105.78 o 
   5 -11   2      292.14      335.77     10.86 o 
   6 -11   2       98.91      105.55      8.58 o 
   7 -11   2      103.60      109.93      6.74 o 
   8 -11   2       13.28       19.46      4.87 o 
   9 -11   2       32.24       32.68      4.50 o 
  10 -11   2        0.93        0.01      2.54 o 
  11 -11   2       14.88       10.50      3.41 o 
  12 -11   2        0.27        1.99      3.37 o 
 -10 -10   2        5.46        5.55      3.04 o 
  -9 -10   2        0.29        0.50      1.56 o 
  -8 -10   2        0.71        0.05      1.20 o 
  -7 -10   2       34.58       46.86      4.27 o 
  -6 -10   2        4.73        5.30      1.45 o 
  -5 -10   2        5.16        6.12      1.66 o 
  -4 -10   2      760.29      713.84     14.61 o 
  -3 -10   2      344.87      379.51     12.14 o 
  -2 -10   2      227.84      206.05      5.66 o 
  -1 -10   2        9.41        1.23      1.75 o 
   0 -10   2      240.59      280.86      6.88 o 
   1 -10   2      587.89      659.79     13.26 o 
   2 -10   2        4.70        9.54      6.52 o 
   3 -10   2        9.10        6.97      3.30 o 
   4 -10   2     1014.92      858.20     21.08 o 
   5 -10   2      938.81      992.66     26.62 o 
   6 -10   2       11.84        5.84      3.02 o 
   7 -10   2        7.30        7.41      3.62 o 
   8 -10   2      165.28      173.77      7.36 o 
   9 -10   2       23.36       32.96      5.33 o 
  10 -10   2        0.84        0.22      2.40 o 
  11 -10   2        4.45        5.09      2.93 o 
  12 -10   2        0.26        0.16      2.42 o 
 -10  -9   2        9.42       11.95      5.47 o 
  -9  -9   2        6.84        4.07      1.83 o 
  -8  -9   2       17.04       10.96      4.59 o 
  -7  -9   2      145.24      160.48      4.38 o 
  -6  -9   2        9.17       11.31      1.54 o 
  -5  -9   2       84.55       95.17      3.81 o 
  -4  -9   2       42.10       43.54      2.38 o 
  -3  -9   2      362.24      342.20     10.19 o 
  -2  -9   2       30.41       30.94      2.28 o 
  -1  -9   2        3.16        3.97      1.48 o 
   0  -9   2        1.85        2.81      1.88 o 
   1  -9   2      671.74      601.48     11.28 o 
   2  -9   2      995.22      977.84     23.82 o 
   3  -9   2      119.00      105.55      3.92 o 
   4  -9   2       64.75       83.23      9.51 o 
   5  -9   2        0.11       -0.15      2.12 o 
   6  -9   2        7.11        7.22      2.75 o 
   7  -9   2      739.54      787.46     19.25 o 
   8  -9   2       25.06       15.20      4.10 o 
   9  -9   2       76.35       84.80      5.08 o 
  10  -9   2      115.41      123.06      9.23 o 
  11  -9   2        6.80       11.15      3.27 o 
  12  -9   2        5.17        4.20      2.96 o 
  13  -9   2        0.16        3.04      2.94 o 
 -11  -8   2        2.40        5.80      2.88 o 
 -10  -8   2       20.94       22.07      1.98 o 
  -9  -8   2        6.61        5.89      2.92 o 
  -8  -8   2       14.60       16.93      1.65 o 
  -7  -8   2        0.55        4.45      2.10 o 
  -6  -8   2      121.28      119.42      2.97 o 
  -5  -8   2        5.85       10.49      1.46 o 
  -4  -8   2        2.64        5.63      1.33 o 
  -3  -8   2      145.82      156.42      5.54 o 
  -2  -8   2       70.27       75.24      2.59 o 
  -1  -8   2       59.50       68.29      2.59 o 
   0  -8   2     2732.74     2406.01     51.63 o 
   1  -8   2     3300.03     3079.36     68.89 o 
   2  -8   2      860.80      945.21     17.37 o 
   3  -8   2      672.04      696.21     14.83 o 
   4  -8   2     1831.01     1775.39     50.49 o 
   5  -8   2      102.61       94.79      4.18 o 
   6  -8   2       69.97       86.31      5.24 o 
   7  -8   2      317.19      306.85     14.46 o 
   8  -8   2      238.07      246.63     11.52 o 
   9  -8   2       26.53       23.82      3.24 o 
  10  -8   2       19.08       27.75      4.23 o 
  11  -8   2       52.73       52.77      4.43 o 
  12  -8   2        0.03        2.40      2.65 o 
  13  -8   2       10.62        8.80      4.76 o 
 -11  -7   2        2.25        8.70      6.52 o 
 -10  -7   2        0.01        0.33      1.32 o 
  -9  -7   2        6.56        2.70      1.84 o 
  -8  -7   2       26.92       31.33      1.87 o 
  -7  -7   2       18.74       22.88      2.26 o 
  -6  -7   2      242.87      232.59      5.28 o 
  -5  -7   2       82.96       88.10      2.25 o 
  -4  -7   2        1.64        5.51      1.55 o 
  -3  -7   2      177.51      178.89      5.99 o 
  -2  -7   2     1150.10     1133.44     28.77 o 
  -1  -7   2    10857.91    12351.94    415.30 o 
   0  -7   2     4233.43     4565.39    107.08 o 
   1  -7   2     3457.81     3469.46     76.92 o 
   2  -7   2      260.46      219.54      4.94 o 
   3  -7   2       48.84       43.24      2.12 o 
   4  -7   2      101.67      125.54      4.05 o 
   5  -7   2      536.38      644.79     13.86 o 
   6  -7   2      213.93      276.26      6.83 o 
   7  -7   2       38.59       47.26      3.95 o 
   8  -7   2      505.93      491.67     10.96 o 
   9  -7   2       50.99       58.51      3.48 o 
  10  -7   2       76.92       72.63      4.02 o 
  11  -7   2        9.45       13.22      2.91 o 
  12  -7   2       18.69       10.39      5.53 o 
  13  -7   2        2.03        3.61      2.88 o 
 -11  -6   2        0.19        1.50      3.00 o 
 -10  -6   2        0.46        0.00      2.55 o 
  -9  -6   2        0.02       -0.21      1.50 o 
  -8  -6   2        1.00        2.68      1.85 o 
  -7  -6   2       16.02       17.56      1.81 o 
  -6  -6   2      289.46      301.96      8.24 o 
  -5  -6   2       93.66       86.41      2.42 o 
  -4  -6   2     3040.03     3144.19     56.79 o 
  -3  -6   2     2851.14     3001.47     89.90 o 
  -2  -6   2     5717.23     6377.06    233.13 o 
  -1  -6   2      124.57      142.68      2.97 o 
   0  -6   2       57.69       89.93      3.22 o 
   1  -6   2      817.30      783.59     12.29 o 
   2  -6   2      111.70      100.69      8.76 o 
   3  -6   2     2021.90     2119.89     40.31 o 
   4  -6   2       82.67       40.44      2.40 o 
   5  -6   2      693.64      555.02     10.33 o 
   6  -6   2       90.45       76.26      3.23 o 
   7  -6   2        0.01        2.24      1.52 o 
   8  -6   2      455.76      478.03     16.93 o 
   9  -6   2      235.11      254.37      6.52 o 
  10  -6   2        8.86        3.84      2.28 o 
  11  -6   2       16.04       15.42      3.32 o 
  12  -6   2       33.56       18.21      7.43 o 
  13  -6   2        0.09       -0.51      2.77 o 
 -12  -5   2        1.12       -6.29      6.29 o 
 -11  -5   2        1.53        2.85      5.24 o 
 -10  -5   2       17.54       11.39      6.29 o 
  -9  -5   2        8.07        2.52      3.52 o 
  -8  -5   2       19.58       16.98      3.15 o 
  -7  -5   2     1401.85     1449.84     28.96 o 
  -6  -5   2     1006.75     1004.38     19.78 o 
  -5  -5   2      648.63      705.92     11.95 o 
  -4  -5   2       33.27       41.47      1.75 o 
  -3  -5   2     1039.46      918.90     15.04 o 
  -2  -5   2     1303.89     1329.56     31.01 o 
  -1  -5   2      662.84      670.08      9.75 o 
   0  -5   2      243.00      238.38      4.27 o 
   1  -5   2     2533.30     2184.87     38.93 o 
   2  -5   2       24.55       43.68      1.64 o 
   3  -5   2     2256.61     2307.26     44.07 o 
   4  -5   2     1364.06     1381.19     24.21 o 
   5  -5   2     1372.95     1454.07     27.49 o 
   6  -5   2      423.73      362.00     10.59 o 
   7  -5   2       54.78       67.33      2.70 o 
   8  -5   2      279.49      311.02     10.14 o 
   9  -5   2       50.57       59.79      4.12 o 
  10  -5   2        6.12        5.18      2.56 o 
  11  -5   2        3.59        3.58      2.27 o 
  12  -5   2       36.47       48.49      3.79 o 
  13  -5   2        6.24        2.81      2.32 o 
 -12  -4   2        2.35        1.35      3.45 o 
 -11  -4   2       10.00        7.94      4.05 o 
 -10  -4   2       60.38       71.17      6.14 o 
  -9  -4   2       28.69       36.10      2.84 o 
  -8  -4   2      218.39      219.65      4.39 o 
  -7  -4   2       24.84       25.87      1.71 o 
  -6  -4   2       41.45       57.36      6.44 o 
  -5  -4   2      469.57      498.09     13.26 o 
  -4  -4   2      635.34      632.40      9.60 o 
  -3  -4   2       68.45       76.11      1.72 o 
  -2  -4   2     3233.12     3081.93     85.85 o 
  -1  -4   2      171.55      156.22      2.80 o 
   0  -4   2     3098.93     2628.07     48.09 o 
   1  -4   2       33.00       28.80      1.06 o 
   2  -4   2     2354.26     2291.31     41.21 o 
   3  -4   2      294.11      286.67      5.17 o 
   4  -4   2      297.76      396.03      6.89 o 
   5  -4   2      288.95      242.61      5.61 o 
   6  -4   2      278.92      233.98      8.84 o 
   7  -4   2      608.52      643.26     19.62 o 
   8  -4   2      170.14      160.39      4.47 o 
   9  -4   2      495.49      557.57     11.41 o 
  10  -4   2       96.86      115.97      4.38 o 
  11  -4   2        7.73        4.80      2.18 o 
  12  -4   2        7.07        3.02      2.50 o 
  13  -4   2        5.23        9.01      6.04 o 
 -12  -3   2        0.65       -0.15      2.02 o 
 -11  -3   2       21.50       22.81      4.75 o 
 -10  -3   2       33.51       40.83      3.28 o 
  -9  -3   2       18.05       18.49      2.48 o 
  -8  -3   2       11.94       11.05      2.94 o 
  -7  -3   2       69.48       80.14      2.69 o 
  -6  -3   2      785.39      786.25     10.13 o 
  -5  -3   2       18.16       22.60      1.63 o 
  -4  -3   2     1063.86     1089.81     14.18 o 
  -3  -3   2     2755.59     2822.56    110.57 o 
  -2  -3   2    10853.93    12063.12    517.65 o 
  -1  -3   2    11733.14    13381.60    607.55 o 
   0  -3   2       46.78       67.99      1.21 o 
   1  -3   2      894.62      852.65     12.29 o 
   2  -3   2     3839.01     4068.63     87.95 o 
   3  -3   2       59.22       85.72      2.57 o 
   4  -3   2     1738.43     1583.93     23.28 o 
   5  -3   2      427.77      376.72      6.83 o 
   6  -3   2     1721.95     1891.69     33.85 o 
   7  -3   2      720.44      729.75     13.04 o 
   8  -3   2        5.29        8.01      1.75 o 
   9  -3   2       40.22       44.15      4.08 o 
  10  -3   2       26.33       25.88      2.47 o 
  11  -3   2       24.42       31.84      2.82 o 
  12  -3   2        5.79        5.58      2.39 o 
  13  -3   2       18.39       13.35      5.30 o 
 -13  -2   2        0.14       -6.89      8.32 o 
 -12  -2   2        0.41        1.26      2.23 o 
 -11  -2   2        3.61        4.68      1.89 o 
 -10  -2   2       12.93       16.02      2.18 o 
  -9  -2   2        1.78        3.05      2.00 o 
  -8  -2   2       46.72       54.31      2.49 o 
  -7  -2   2      371.65      376.21      6.94 o 
  -6  -2   2      167.25      156.58      3.17 o 
  -5  -2   2        1.25        1.38      0.84 o 
  -4  -2   2     7059.11     8358.77    163.83 o 
  -3  -2   2      310.01      314.42      4.23 o 
  -2  -2   2   131824.61   127177.30   8844.79 o 
   0  -2   2      108.56       91.75     10.26 o 
   1  -2   2       32.36       67.95      8.09 o 
   2  -2   2    47987.98    46263.91   5987.74 o 
   3  -2   2     1200.95     1135.26     18.06 o 
   4  -2   2     9094.26    10729.26    326.35 o 
   5  -2   2      193.37      217.62      6.20 o 
   6  -2   2      259.10      264.13      5.18 o 
   7  -2   2        4.07        4.92      1.45 o 
   8  -2   2      162.25      166.17      4.10 o 
   9  -2   2       43.93       64.96      3.77 o 
  10  -2   2      110.63      105.83      4.57 o 
  11  -2   2       35.61       34.70      2.70 o 
  12  -2   2        5.85        4.58      2.21 o 
  13  -2   2        2.83        1.91      2.50 o 
 -13  -1   2        2.11        5.41      2.20 o 
 -12  -1   2       14.63       11.07      2.44 o 
 -11  -1   2        9.97        8.75      2.09 o 
 -10  -1   2        0.03        1.04      1.88 o 
  -9  -1   2       21.01       15.14      2.24 o 
  -8  -1   2       32.33       30.56      2.03 o 
  -7  -1   2        8.99       14.31      1.54 o 
  -6  -1   2       56.86       73.00      2.82 o 
  -5  -1   2      905.14      981.95     14.06 o 
  -4  -1   2     4757.29     5136.82    260.70 o 
  -3  -1   2     1129.09     1076.35     19.67 o 
  -2  -1   2     3478.54     3737.08    133.02 o 
  -1  -1   2     3216.02     3210.83     58.32 o 
   1  -1   2       35.52       37.09      2.55 o 
   2  -1   2     2812.02     2896.91     42.58 o 
   3  -1   2      669.76      724.37     11.68 o 
   4  -1   2     1938.04     1888.84     27.39 o 
   5  -1   2     1662.10     1719.86     25.27 o 
   6  -1   2      449.68      504.81      7.85 o 
   7  -1   2      309.77      248.24      8.62 o 
   8  -1   2      560.67      587.38      9.90 o 
   9  -1   2       59.52       69.11      3.07 o 
  10  -1   2        0.89        2.26      1.85 o 
  11  -1   2        4.55        5.77      2.12 o 
  12  -1   2        8.84        4.33      1.90 o 
  13  -1   2        0.08       -0.92      2.41 o 
 -13   0   2        0.04        1.30      3.15 o 
 -12   0   2        2.52        0.57      2.25 o 
 -11   0   2        1.04        1.50      1.79 o 
 -10   0   2       26.96       34.26      2.60 o 
  -9   0   2       11.23       13.68      2.37 o 
  -8   0   2       97.09      106.43      3.54 o 
  -7   0   2       44.39       48.93      2.35 o 
  -6   0   2     1569.53     1745.11     28.56 o 
  -5   0   2       67.49       45.64      1.78 o 
  -4   0   2     4511.25     4507.00    271.55 o 
  -3   0   2       10.08       15.67      1.48 o 
  -2   0   2        6.94        4.08      0.88 o 
  -1   0   2      553.38      551.31      6.51 o 
   1   0   2      205.79      175.82      2.64 o 
   2   0   2     2252.14     2422.84     68.03 o 
   3   0   2      535.72      509.20     13.10 o 
   4   0   2      477.65      546.08     12.88 o 
   5   0   2      135.83      127.32      2.35 o 
   6   0   2      425.88      462.97      6.61 o 
   7   0   2       28.39       18.51      1.63 o 
   8   0   2      120.91      128.19      3.55 o 
   9   0   2       17.24       24.68      1.93 o 
  10   0   2        7.57        8.64      1.74 o 
  11   0   2        0.78        0.71      1.80 o 
  12   0   2        6.81        5.14      2.14 o 
  13   0   2        0.84        0.07      2.02 o 
 -13   1   2        4.87        9.94      2.51 o 
 -12   1   2        0.12       -1.06      2.35 o 
 -11   1   2        6.76        4.83      2.27 o 
 -10   1   2        6.64        5.41      2.37 o 
  -9   1   2       78.43       89.55      3.48 o 
  -8   1   2       38.18       36.10      2.41 o 
  -7   1   2        9.20       16.07      1.60 o 
  -6   1   2       66.83       64.90      4.27 o 
  -5   1   2       97.83      129.80      2.73 o 
  -4   1   2        1.18        1.19      1.00 o 
  -3   1   2     2993.55     3004.96     58.74 o 
  -2   1   2       22.00       16.17      1.50 o 
  -1   1   2      960.97     1017.81     13.82 o 
   0   1   2      111.47      113.71      1.26 o 
   1   1   2      404.40      441.69      3.65 o 
   2   1   2     3006.39     3198.19     91.01 o 
   3   1   2      708.18      742.55      7.55 o 
   4   1   2       58.86       69.31      1.08 o 
   5   1   2       69.39       69.38      1.80 o 
   6   1   2        2.33        3.41      0.97 o 
   7   1   2      235.58      246.97      4.95 o 
   8   1   2      129.38      134.76      4.65 o 
   9   1   2       16.03       23.25      2.12 o 
  10   1   2        0.95       -0.95      1.19 o 
  11   1   2       37.42       48.37      8.09 o 
  12   1   2        9.96        4.83      5.62 o 
 -13   2   2        0.15        2.43      6.47 o 
 -12   2   2        3.48        1.80      2.55 o 
 -11   2   2        1.35        3.37      2.50 o 
 -10   2   2        0.04        0.51      1.65 o 
  -9   2   2        0.16        4.23      1.82 o 
  -8   2   2      116.87      129.54      3.66 o 
  -7   2   2       86.17       97.58      2.72 o 
  -6   2   2       37.99       40.87      3.49 o 
  -5   2   2       76.48       81.55      2.81 o 
  -4   2   2       20.31       20.52      1.79 o 
  -3   2   2     1583.15     1591.24     26.86 o 
  -2   2   2     2524.62     2442.62     43.81 o 
  -1   2   2     1469.04     1510.86     22.88 o 
   0   2   2    14623.79    16604.60    573.05 o 
   1   2   2       24.82       32.71      2.55 o 
   2   2   2     7148.77     7751.40    201.07 o 
   3   2   2        3.77        2.07      1.48 o 
   4   2   2      231.35      209.38      5.99 o 
   5   2   2       68.03       72.41      2.09 o 
   6   2   2       62.14       61.20      2.20 o 
   7   2   2       42.83       49.99      4.40 o 
   8   2   2      210.79      247.08      5.46 o 
   9   2   2        8.20       12.51      1.86 o 
  10   2   2        0.00        1.37      1.51 o 
  11   2   2        0.05       -1.90      2.05 o 
  12   2   2        0.61        1.00      2.69 o 
 -13   3   2        0.38       -2.75      2.75 o 
 -12   3   2        2.94        3.50      3.08 o 
 -11   3   2        2.07       -0.40      1.85 o 
 -10   3   2        9.53       17.61      2.34 o 
  -9   3   2       30.76       33.49      2.95 o 
  -8   3   2       20.90       27.43      2.22 o 
  -7   3   2       27.88       23.13      1.78 o 
  -6   3   2      115.86      114.03      3.81 o 
  -5   3   2       22.13       38.85      9.06 o 
  -4   3   2      473.87      414.00      7.84 o 
  -3   3   2     2327.72     2226.57     41.37 o 
  -2   3   2        0.98        4.37      1.27 o 
  -1   3   2     1119.15     1111.89     16.77 o 
   0   3   2     1798.22     1689.73     26.27 o 
   1   3   2     6371.91     7242.72    180.87 o 
   2   3   2      123.35      137.49     11.91 o 
   3   3   2      721.29      628.24      8.68 o 
   4   3   2      733.41      761.06      9.56 o 
   5   3   2      333.51      384.65      7.89 o 
   6   3   2      172.08      173.69      3.39 o 
   7   3   2      107.52      102.97      3.17 o 
   8   3   2        2.81        5.41      1.72 o 
   9   3   2        4.98        5.44      1.80 o 
  10   3   2        7.99        9.76      4.45 o 
  11   3   2        0.01        0.75      2.25 o 
  12   3   2        0.12       -0.15      2.25 o 
 -13   4   2        8.28        1.67      7.70 o 
 -12   4   2        0.29        0.07      2.77 o 
 -11   4   2       36.03       48.36      3.49 o 
 -10   4   2        1.73        2.10      2.21 o 
  -9   4   2      256.74      282.12      7.40 o 
  -8   4   2      294.66      278.60      6.00 o 
  -7   4   2       71.28       72.51      3.65 o 
  -6   4   2      182.91      196.08      5.19 o 
  -5   4   2      405.37      403.41      8.77 o 
  -4   4   2      236.98      204.24      5.69 o 
  -3   4   2      736.63      708.48     12.29 o 
  -2   4   2      560.56      514.31      7.63 o 
  -1   4   2     1741.77     1698.47     28.13 o 
   0   4   2      781.21      728.59     10.86 o 
   1   4   2       84.60       46.67      1.48 o 
   2   4   2     1942.38     1923.85     31.94 o 
   3   4   2      372.62      335.14      7.72 o 
   4   4   2      147.03      143.33      2.11 o 
   5   4   2       89.13       80.42      2.11 o 
   6   4   2      121.85      114.78      2.36 o 
   7   4   2       11.95       25.81     13.26 o 
   8   4   2       22.89       19.61      2.45 o 
   9   4   2        7.23        6.27      1.73 o 
  10   4   2        2.24        1.03      1.62 o 
  11   4   2        2.05        0.76      1.72 o 
  12   4   2        4.19        3.57      2.77 o 
 -13   5   2        3.16        1.19      4.02 o 
 -12   5   2       42.75       40.95      6.58 o 
 -11   5   2        2.66        5.00      2.34 o 
 -10   5   2      216.78      244.64      7.74 o 
  -9   5   2       41.25       51.83      3.68 o 
  -8   5   2        6.76        9.95      3.28 o 
  -7   5   2       41.41       36.23      3.34 o 
  -6   5   2        9.40       15.78      2.32 o 
  -5   5   2       38.19       41.39      2.75 o 
  -4   5   2      303.89      298.01      6.41 o 
  -3   5   2       69.51       88.74      3.21 o 
  -2   5   2        9.71       13.02      1.21 o 
  -1   5   2      584.52      486.17      7.04 o 
   0   5   2     1150.70      905.63     13.35 o 
   1   5   2      205.51      195.90      2.81 o 
   2   5   2       36.06       45.47      1.29 o 
   3   5   2      252.92      248.89      9.89 o 
   4   5   2      124.49      105.91      2.44 o 
   5   5   2      709.12      666.21      9.56 o 
   6   5   2       33.09       32.82      1.74 o 
   7   5   2       15.82       11.77      1.66 o 
   8   5   2       13.02        8.76      1.30 o 
   9   5   2       10.89       14.53      1.76 o 
  10   5   2       35.51       38.57      2.42 o 
  11   5   2        0.35       -0.79      1.26 o 
 -13   6   2        8.67        9.19      5.92 o 
 -12   6   2        3.51        2.73      2.67 o 
 -11   6   2        4.33        4.41      2.36 o 
 -10   6   2       75.58       75.03      4.45 o 
  -9   6   2      425.69      460.88     14.20 o 
  -8   6   2     1485.22     1510.39     39.13 o 
  -7   6   2       13.86        8.26      3.07 o 
  -6   6   2      456.69      386.00     12.36 o 
  -5   6   2      389.80      436.96      9.06 o 
  -4   6   2      705.72      723.58     14.19 o 
  -3   6   2     4258.92     4318.03    102.61 o 
  -2   6   2      955.58     1020.96     19.03 o 
  -1   6   2     5434.89     5934.01    160.61 o 
   0   6   2      948.50     1114.95     18.32 o 
   1   6   2     3297.11     3281.44     67.47 o 
   2   6   2      140.23      169.67      2.96 o 
   3   6   2        0.41        0.90      1.27 o 
   4   6   2      151.26      104.06      5.63 o 
   5   6   2      168.80      152.86      2.80 o 
   6   6   2        0.21       -1.07      1.07 o 
   7   6   2       16.63       18.04      2.04 o 
   8   6   2       33.81       39.93      2.45 o 
   9   6   2       13.95       12.92      1.53 o 
  10   6   2        1.23        0.88      1.56 o 
  11   6   2        0.75        1.68      2.27 o 
 -13   7   2        1.43        9.90      5.22 o 
 -12   7   2        0.12       -0.35      2.13 o 
 -11   7   2        2.02       -0.29      2.21 o 
 -10   7   2        5.70        5.74      2.85 o 
  -9   7   2       20.03        7.39      5.77 o 
  -8   7   2       76.31       99.65      8.23 o 
  -7   7   2       27.96       43.20      4.34 o 
  -6   7   2      157.85      200.28     12.96 o 
  -5   7   2      264.47      285.48      7.36 o 
  -4   7   2     1993.84     2155.04     49.41 o 
  -3   7   2        7.75       19.39      2.56 o 
  -2   7   2     5509.43     5883.15    153.09 o 
  -1   7   2     1024.27     1131.14     22.51 o 
   0   7   2        3.75       15.32      1.80 o 
   1   7   2      850.58      862.41     14.95 o 
   2   7   2      106.67      114.59      2.54 o 
   3   7   2       75.59       97.69      5.09 o 
   4   7   2      463.97      474.86     12.96 o 
   5   7   2        1.27        0.93      0.98 o 
   6   7   2       24.81       31.03      1.83 o 
   7   7   2        2.71        0.33      1.30 o 
   8   7   2       30.34       25.34      2.23 o 
   9   7   2        0.03        0.62      1.16 o 
  10   7   2        3.64        1.32      1.28 o 
  11   7   2        0.99        6.44      3.00 o 
 -13   8   2        6.11        1.56      2.80 o 
 -12   8   2        1.23        0.83      2.40 o 
 -11   8   2        2.40        0.37      2.60 o 
 -10   8   2       82.84       92.42      6.51 o 
  -9   8   2      464.66      521.12     15.94 o 
  -8   8   2      594.00      613.59     17.43 o 
  -7   8   2       81.49       99.56      5.99 o 
  -6   8   2       96.78       86.14      5.14 o 
  -5   8   2       30.41       22.47      3.58 o 
  -4   8   2      127.81      133.36      4.66 o 
  -3   8   2     3392.09     3454.40     79.71 o 
  -2   8   2        0.34        2.23      1.72 o 
  -1   8   2       33.54       24.05      2.20 o 
   0   8   2        1.61        1.29      1.21 o 
   1   8   2      865.94      879.44     14.93 o 
   2   8   2       72.38       61.46      2.47 o 
   3   8   2      193.35      221.14      6.44 o 
   4   8   2       52.61       45.57      2.55 o 
   5   8   2      303.81      303.74      6.17 o 
   6   8   2       36.68       48.24      2.73 o 
   7   8   2        6.86        8.16      1.39 o 
   8   8   2       29.90       27.32      5.03 o 
   9   8   2        5.73        4.79      1.52 o 
  10   8   2        2.98        2.00      1.49 o 
 -12   9   2       38.07       38.62     11.80 o 
 -11   9   2       15.25       16.61      6.11 o 
 -10   9   2        0.11        1.71      5.39 o 
  -9   9   2        0.65        4.51      4.10 o 
  -8   9   2      142.21      122.32     12.59 o 
  -7   9   2      245.64      277.85      9.69 o 
  -6   9   2     1147.13     1206.39     43.60 o 
  -5   9   2       46.92       57.78      4.18 o 
  -4   9   2      186.64      144.98      5.54 o 
  -3   9   2       42.97       40.57      9.06 o 
  -2   9   2      112.41      120.68      4.46 o 
  -1   9   2      123.59      110.33      3.88 o 
   0   9   2      829.55      892.72     16.26 o 
   1   9   2      517.40      582.28     11.39 o 
   2   9   2     1074.96     1024.21     18.79 o 
   3   9   2        6.42       11.69      2.55 o 
   4   9   2        2.51        3.79      3.75 o 
   5   9   2       88.76       97.78      3.08 o 
   6   9   2       59.96       71.15      4.20 o 
   7   9   2       15.47       13.83      1.67 o 
   8   9   2      114.49      106.57      4.36 o 
   9   9   2       13.76        9.45      1.83 o 
 -12  10   2        0.36        2.73      3.70 o 
 -11  10   2        5.14        0.23      3.39 o 
 -10  10   2       24.39       26.84     17.01 o 
  -9  10   2       76.53       84.32      7.71 o 
  -8  10   2       23.73       19.87      4.34 o 
  -7  10   2        0.41       -0.51      2.59 o 
  -6  10   2        6.26       -1.41      5.54 o 
  -5  10   2      344.28      342.57     12.17 o 
  -4  10   2      129.89      108.17      7.57 o 
  -3  10   2       64.83       67.56      3.65 o 
  -2  10   2      188.14      192.45      8.91 o 
  -1  10   2     1537.18     1408.72     33.27 o 
   0  10   2        5.82       12.41      2.47 o 
   1  10   2       71.22       86.95      3.85 o 
   2  10   2      154.94      147.39      9.06 o 
   3  10   2      603.01      619.83     24.12 o 
   4  10   2       45.12       50.00      3.78 o 
   5  10   2      834.28      874.72     22.10 o 
   6  10   2       40.52       40.62      3.16 o 
   7  10   2       65.58       51.73      3.43 o 
   8  10   2       49.71       35.53      2.43 o 
   9  10   2        1.52        1.79      2.72 o 
 -12  11   2       10.94       11.39      3.92 o 
 -11  11   2        1.99        1.78      3.86 o 
 -10  11   2        0.01        2.31      4.65 o 
  -9  11   2      252.63      272.13     14.91 o 
  -8  11   2       38.00       37.45      6.01 o 
  -7  11   2       69.92       79.24      5.77 o 
  -6  11   2       89.88       88.02      5.56 o 
  -5  11   2      259.35      233.81     17.75 o 
  -4  11   2       77.10       75.72      6.51 o 
  -3  11   2      148.02      159.95      7.70 o 
  -2  11   2     1380.28     1342.72     53.49 o 
  -1  11   2        4.17        9.79      3.12 o 
   0  11   2     2262.90     2268.49     52.24 o 
   1  11   2      251.36      272.39      8.99 o 
   2  11   2     2747.32     2729.64     65.65 o 
   3  11   2       98.14      108.62      6.29 o 
   4  11   2      196.82      188.83      6.89 o 
   5  11   2       51.02       52.77      2.72 o 
   6  11   2       11.55       11.45      1.72 o 
   7  11   2        8.74        8.40      3.42 o 
   8  11   2        1.50        1.43      1.81 o 
 -11  12   2        6.77        6.84      7.57 o 
 -10  12   2        7.46        3.78      4.28 o 
  -9  12   2        3.86        6.14      5.49 o 
  -8  12   2      224.94      246.23     17.23 o 
  -7  12   2        1.13        1.98      3.91 o 
  -6  12   2      319.81      353.60     20.68 o 
  -5  12   2      120.03      134.51      8.37 o 
  -4  12   2      137.28      127.26      6.99 o 
  -3  12   2     2254.97     2325.39     71.32 o 
  -2  12   2       99.50      105.58      9.44 o 
  -1  12   2     4013.76     3784.92    100.17 o 
   0  12   2        7.12       13.30      3.12 o 
   1  12   2      576.81      584.23     14.40 o 
   2  12   2        2.98        2.38      1.73 o 
   3  12   2       39.33       33.86      6.44 o 
   4  12   2       37.17       37.68      3.31 o 
   5  12   2        1.90        1.44      1.87 o 
   6  12   2       18.95       16.72      5.24 o 
   7  12   2       23.90       22.30      2.37 o 
   8  12   2        0.20        0.34      2.37 o 
 -11  13   2       13.09        9.26      5.07 o 
 -10  13   2        8.80        5.88      4.81 o 
  -9  13   2      152.61      134.38     13.11 o 
  -8  13   2       57.17       62.19      8.14 o 
  -7  13   2       91.97       83.25      7.26 o 
  -6  13   2      843.79      903.99     25.53 o 
  -5  13   2      131.66      130.49      7.84 o 
  -4  13   2      876.22      862.95     53.26 o 
  -3  13   2       14.76       18.65      4.70 o 
  -2  13   2      895.84      886.33     48.09 o 
  -1  13   2      126.59      127.14      5.29 o 
   0  13   2        8.39        9.28      2.79 o 
   1  13   2       51.19       53.21      5.24 o 
   2  13   2       65.60       72.09      4.21 o 
   3  13   2      221.07      222.19      9.44 o 
   4  13   2       76.05       74.29      5.43 o 
   5  13   2        4.53        3.21      2.20 o 
   6  13   2       56.75       66.98      4.05 o 
   7  13   2        8.19        7.17      2.35 o 
 -10  14   2      184.75      199.98     12.28 o 
  -9  14   2        4.21       12.58      5.51 o 
  -8  14   2       84.46      122.08      9.01 o 
  -7  14   2      433.63      402.53     22.10 o 
  -6  14   2       40.96       52.01      5.88 o 
  -5  14   2        0.53       -2.47      3.07 o 
  -4  14   2      157.32      149.68      8.24 o 
  -3  14   2       16.53       22.11      4.06 o 
  -2  14   2       34.02       31.68      4.05 o 
  -1  14   2       16.81       12.55      2.65 o 
   0  14   2       16.41       21.01      3.33 o 
   1  14   2       14.07       13.58      2.54 o 
   2  14   2        8.84       10.75      2.49 o 
   3  14   2      180.77      182.64      9.14 o 
   4  14   2        0.08        0.19      2.00 o 
   5  14   2       66.01       52.01     32.44 o 
   6  14   2        6.22        5.51      2.45 o 
  -9  15   2       26.63       24.33      7.11 o 
  -8  15   2        4.55        6.02      4.61 o 
  -7  15   2       35.20       19.05      6.49 o 
  -6  15   2        0.66        0.97      3.50 o 
  -5  15   2       35.53       33.93      5.53 o 
  -4  15   2        0.11        0.34      2.95 o 
  -3  15   2       83.44       83.13      5.69 o 
  -2  15   2      105.03       87.18      8.69 o 
  -1  15   2       13.90        5.79      5.09 o 
   0  15   2      203.46      219.92      7.45 o 
   1  15   2       21.06       20.32      3.80 o 
   2  15   2        7.18        7.36      2.38 o 
   3  15   2        4.95        3.45      3.15 o 
   4  15   2        0.89       -3.00      3.00 o 
   5  15   2       18.52       13.06      8.76 o 
  -8  16   2        1.80        5.15      5.28 o 
  -7  16   2       33.93       33.72      7.24 o 
  -6  16   2      146.82      170.58     15.06 o 
  -5  16   2      186.76      221.44     10.16 o 
  -4  16   2       10.44       12.68     11.39 o 
  -3  16   2        2.59        1.65      3.90 o 
  -2  16   2        4.13        1.97      3.20 o 
  -1  16   2        2.66        0.49      2.68 o 
   0  16   2       15.07        8.92      7.72 o 
   1  16   2        1.60        1.80      2.72 o 
   2  16   2       13.87        7.54      6.52 o 
   3  16   2        6.54        7.79      3.60 o 
  -7  17   2        6.68       14.92      7.73 o 
  -6  17   2        6.33        9.64      4.23 o 
  -5  17   2        0.52        0.33      3.07 o 
  -4  17   2       63.39       81.08      7.34 o 
  -3  17   2        3.13        1.56      2.91 o 
  -2  17   2       19.95       -0.06      2.93 o 
  -1  17   2        6.29        0.37      2.44 o 
   0  17   2        8.03        1.57      2.95 o 
   1  17   2        7.12       -0.09      2.06 o 
   2  17   2        4.01       -0.15      4.64 o 
  -5  18   2        0.32       -3.49      3.49 o 
  -4  18   2        4.05        3.39      3.39 o 
  -3  18   2       19.09        1.41      3.17 o 
  -2  18   2       57.85       64.69      7.12 o 
  -1  18   2        1.20       -0.40      2.95 o 
  -1 -19   3        1.03        1.80      3.07 o 
   0 -19   3        0.09        1.10      3.12 o 
   1 -19   3       18.52       10.64      5.69 o 
   2 -19   3       19.79       18.53      4.61 o 
   3 -19   3       15.50       24.09      5.03 o 
   4 -19   3        0.26        1.83      3.75 o 
   5 -19   3       46.12       57.44      7.64 o 
   6 -19   3       16.42       13.03      7.19 o 
  -3 -18   3        4.68        0.45      3.90 o 
  -2 -18   3        0.38       -0.30      3.90 o 
  -1 -18   3       23.82        1.42      3.07 o 
   0 -18   3       34.48       43.72      4.93 o 
   1 -18   3        0.12        1.35      3.70 o 
   2 -18   3       36.58       49.93      5.34 o 
   3 -18   3        2.66        0.59      3.91 o 
   4 -18   3       68.08       77.85      7.95 o 
   5 -18   3        1.81       -0.15      3.18 o 
   6 -18   3       40.77       52.01      7.59 o 
   7 -18   3       17.87       21.59      5.40 o 
   8 -18   3        2.33       -0.62      6.24 o 
  -4 -17   3       20.56        1.35      4.20 o 
  -3 -17   3       20.20        0.30      3.90 o 
  -2 -17   3        9.84       -0.30      3.75 o 
  -1 -17   3       11.53        0.38      2.70 o 
   0 -17   3        2.67       -2.96      2.96 o 
   1 -17   3      113.70      125.85      7.19 o 
   2 -17   3        1.84        3.20      3.15 o 
   3 -17   3        0.74       -1.14      3.68 o 
   4 -17   3        5.44        3.78      3.44 o 
   5 -17   3       33.89       42.11      6.53 o 
   6 -17   3       98.71      104.97      7.73 o 
   7 -17   3       37.83       45.64      7.42 o 
   8 -17   3        3.83        1.85      4.70 o 
   9 -17   3       10.92        9.82      6.59 o 
  -5 -16   3        8.40       -0.88      2.59 o 
  -4 -16   3        4.55        1.35      3.75 o 
  -3 -16   3        0.12        0.90      3.75 o 
  -2 -16   3        2.87       -0.45      3.45 o 
  -1 -16   3       18.47       21.42      3.65 o 
   0 -16   3      106.50      120.00      7.48 o 
   1 -16   3       43.03       42.51      5.49 o 
   2 -16   3       79.05       77.97      8.95 o 
   3 -16   3        8.22       10.41      3.60 o 
   4 -16   3       25.96       20.13      4.18 o 
   5 -16   3       44.18       45.04      6.44 o 
   6 -16   3      137.23      164.44     10.91 o 
   7 -16   3        1.46       -0.15      3.34 o 
   8 -16   3        0.71        3.30      6.30 o 
   9 -16   3       31.44       37.89      7.42 o 
  10 -16   3       12.88       15.65      4.74 o 
  -6 -15   3        0.00       -0.53      2.38 o 
  -5 -15   3        3.54        2.91      3.52 o 
  -4 -15   3        8.89       -0.45      3.45 o 
  -3 -15   3       11.46       -0.45      3.45 o 
  -2 -15   3       34.59       45.40      6.29 o 
  -1 -15   3      116.86      114.07      7.19 o 
   0 -15   3       22.59       18.88      4.55 o 
   1 -15   3      195.20      198.81     21.72 o 
   2 -15   3       10.72       12.29      3.60 o 
   3 -15   3      292.49      303.47     18.95 o 
   4 -15   3        3.84        4.16      3.12 o 
   5 -15   3       53.63       62.39      5.19 o 
   6 -15   3      296.81      297.39     19.33 o 
   7 -15   3        5.20       11.72      5.07 o 
   8 -15   3       17.24       31.13      6.24 o 
   9 -15   3       11.29       19.73      5.94 o 
  10 -15   3       21.14       32.93      6.41 o 
  -7 -14   3        0.52       -1.10      2.38 o 
  -6 -14   3        0.47        1.74      1.63 o 
  -5 -14   3       31.17       34.42      3.10 o 
  -4 -14   3       32.61       29.22      8.54 o 
  -3 -14   3       69.18       67.27      7.19 o 
  -2 -14   3      693.44      667.03     24.72 o 
  -1 -14   3       21.77       15.39      3.50 o 
   0 -14   3      124.45      100.14      5.51 o 
   1 -14   3       49.24       41.72      4.13 o 
   2 -14   3       66.63       55.58      8.17 o 
   3 -14   3       84.41       71.02      4.87 o 
   4 -14   3        0.03       -0.07      3.37 o 
   5 -14   3        1.93        2.36      2.70 o 
   6 -14   3       45.00       51.65      5.67 o 
   7 -14   3       60.37       66.15      9.29 o 
   8 -14   3       51.87       52.68      7.42 o 
   9 -14   3       11.04        8.16      4.83 o 
  10 -14   3       14.01       17.54      5.87 o 
  11 -14   3        0.47       -1.80      3.18 o 
  -8 -13   3       11.39        2.84      3.99 o 
  -7 -13   3       21.69       22.28      2.40 o 
  -6 -13   3       38.92       39.85      3.53 o 
  -5 -13   3      157.90      175.15      7.24 o 
  -4 -13   3      183.99      197.92     10.79 o 
  -3 -13   3      169.83      161.21      9.14 o 
  -2 -13   3        0.23        3.92      2.49 o 
  -1 -13   3      121.56      120.00      5.24 o 
   0 -13   3       49.29       35.00      3.55 o 
   1 -13   3      220.93      254.97      9.31 o 
   2 -13   3        3.01        2.81      3.12 o 
   3 -13   3        0.19       -0.82      3.01 o 
   4 -13   3      102.58       82.83     11.99 o 
   5 -13   3      168.03      161.11      8.84 o 
   6 -13   3        0.45        0.97      2.44 o 
   7 -13   3       23.66       26.74      4.66 o 
   8 -13   3       52.37       70.50      5.56 o 
   9 -13   3        7.18        7.25      4.20 o 
  10 -13   3        8.87       10.56      3.57 o 
  11 -13   3        0.01       -0.33      2.57 o 
  -9 -12   3       11.06        4.13      5.77 o 
  -8 -12   3       59.88       71.81      3.52 o 
  -7 -12   3       20.29       13.25      1.92 o 
  -6 -12   3       33.79       30.50      2.79 o 
  -5 -12   3      156.13      150.22      5.45 o 
  -4 -12   3       36.56       46.15      5.24 o 
  -3 -12   3       18.64       24.27      4.49 o 
  -2 -12   3       22.08       13.24      3.14 o 
  -1 -12   3      357.57      347.59     14.31 o 
   0 -12   3      178.17      210.96      7.87 o 
   1 -12   3      342.05      341.72     14.76 o 
   2 -12   3      581.60      572.87     14.03 o 
   3 -12   3        0.37        0.69      3.47 o 
   4 -12   3     1395.91     1407.24     74.39 o 
   5 -12   3        5.62        0.97      2.44 o 
   6 -12   3      386.94      371.25     12.59 o 
   7 -12   3       14.86       17.15      3.55 o 
   8 -12   3       30.99       38.46      5.24 o 
   9 -12   3        0.05        3.75      3.18 o 
  10 -12   3       28.59       29.38      3.72 o 
  11 -12   3        0.87        1.40      2.35 o 
  12 -12   3        0.14        2.55      2.49 o 
  -9 -11   3        4.78        2.80      2.69 o 
  -8 -11   3       16.50       19.95      3.01 o 
  -7 -11   3       20.99       16.38      2.48 o 
  -6 -11   3        5.27        4.64      1.45 o 
  -5 -11   3       13.37       10.98      1.67 o 
  -4 -11   3       84.01       71.40      3.21 o 
  -3 -11   3       73.89       52.74      5.24 o 
  -2 -11   3      110.54      119.08      4.71 o 
  -1 -11   3     2458.38     2631.93     61.13 o 
   0 -11   3     1771.62     1730.86     37.39 o 
   1 -11   3      527.20      509.16     12.96 o 
   2 -11   3        0.50        1.53      1.96 o 
   3 -11   3        1.74        3.05      2.95 o 
   4 -11   3      574.28      525.99     39.18 o 
   5 -11   3      735.52      745.35     26.59 o 
   6 -11   3      228.34      204.25     14.76 o 
   7 -11   3       32.77       36.51      5.03 o 
   8 -11   3       65.21       57.12      4.98 o 
   9 -11   3        0.58        0.45      2.22 o 
  10 -11   3       15.08       22.84      4.43 o 
  11 -11   3        6.05        6.65      3.06 o 
  12 -11   3        5.15        3.64      2.46 o 
 -10 -10   3        3.56        1.76      2.28 o 
  -9 -10   3        1.69       -1.01      1.22 o 
  -8 -10   3        0.31        0.54      1.18 o 
  -7 -10   3        0.10       -0.08      1.07 o 
  -6 -10   3        0.13        0.16      1.21 o 
  -5 -10   3       69.02       76.46      2.60 o 
  -4 -10   3      550.35      567.29     11.47 o 
  -3 -10   3       31.74       21.87      3.60 o 
  -2 -10   3      168.20      166.76      5.19 o 
  -1 -10   3      386.91      426.23      8.95 o 
   0 -10   3       23.07       22.31      2.38 o 
   1 -10   3      348.35      354.22      7.79 o 
   2 -10   3      479.99      499.08     10.33 o 
   3 -10   3       60.46       54.46      3.50 o 
   4 -10   3     2734.01     2823.87    110.35 o 
   5 -10   3      136.24      164.24      6.57 o 
   6 -10   3      382.70      392.58     12.08 o 
   7 -10   3       20.33       17.87      4.12 o 
   8 -10   3        2.67        0.12      3.10 o 
   9 -10   3       21.94       29.23      3.52 o 
  10 -10   3        1.55        2.20      2.42 o 
  11 -10   3        0.66        1.56      2.33 o 
  12 -10   3        1.02        0.71      2.46 o 
 -10  -9   3        0.43        0.69      1.29 o 
  -9  -9   3        0.00        0.42      1.31 o 
  -8  -9   3        2.51        2.70      1.52 o 
  -7  -9   3       30.36       30.71      1.84 o 
  -6  -9   3       24.43       24.66      1.60 o 
  -5  -9   3      156.64      171.15      4.54 o 
  -4  -9   3       79.26       91.88      4.32 o 
  -3  -9   3       53.62       41.05      3.60 o 
  -2  -9   3      219.18      224.44      7.34 o 
  -1  -9   3      862.94      858.84     16.98 o 
   0  -9   3     1374.28     1157.26     21.66 o 
   1  -9   3     1281.00     1409.36     34.61 o 
   2  -9   3     4771.22     4959.51    126.91 o 
   3  -9   3      935.58      996.32     19.49 o 
   4  -9   3       95.35      121.19      6.22 o 
   5  -9   3     2029.79     2044.76     63.83 o 
   6  -9   3       10.37        3.75      2.22 o 
   7  -9   3        0.09        1.17      2.38 o 
   8  -9   3       17.83       10.54      2.54 o 
   9  -9   3       80.81       85.05      4.31 o 
  10  -9   3        5.62        7.53      3.49 o 
  11  -9   3       44.78       40.45      4.16 o 
  12  -9   3        4.91        3.56      2.71 o 
  13  -9   3        6.81        1.65      2.93 o 
 -11  -8   3        1.15        0.77      2.17 o 
 -10  -8   3        1.89       -1.35      2.12 o 
  -9  -8   3        3.58        4.23      2.39 o 
  -8  -8   3        0.45        0.34      0.99 o 
  -7  -8   3        2.15        4.58      1.76 o 
  -6  -8   3       83.21      100.25      3.08 o 
  -5  -8   3       59.10       54.49      2.27 o 
  -4  -8   3       98.63       88.30      2.76 o 
  -3  -8   3      139.46      140.69      5.69 o 
  -2  -8   3        0.60        3.75      3.75 o 
  -1  -8   3     1397.25     1693.40     36.33 o 
   0  -8   3     3778.15     3936.75     92.17 o 
   1  -8   3     6587.04     6735.53    183.98 o 
   2  -8   3     1596.39     1550.90     29.60 o 
   3  -8   3      706.79      687.14     18.73 o 
   4  -8   3     1211.48     1205.57     23.52 o 
   5  -8   3      137.55      150.30      6.29 o 
   6  -8   3      212.60      219.96      5.99 o 
   7  -8   3       38.08       52.79      8.74 o 
   8  -8   3       19.32       22.59      3.20 o 
   9  -8   3       41.33       47.18      3.40 o 
  10  -8   3        5.93        5.55      2.36 o 
  11  -8   3        7.89        9.65      2.80 o 
  12  -8   3       28.99       28.11      4.12 o 
  13  -8   3        2.24        4.42      3.87 o 
 -11  -7   3        0.10       -2.83      2.83 o 
 -10  -7   3        1.54        4.46      3.82 o 
  -9  -7   3        1.93        0.41      1.10 o 
  -8  -7   3       24.96       32.08      1.79 o 
  -7  -7   3      120.02      112.51      2.78 o 
  -6  -7   3       58.34       63.15      2.98 o 
  -5  -7   3        2.83        3.89      1.32 o 
  -4  -7   3     2162.66     2396.73     52.93 o 
  -3  -7   3     2415.62     2439.32     72.37 o 
  -2  -7   3     4958.53     5307.75    198.37 o 
  -1  -7   3      706.26      662.08     12.13 o 
   0  -7   3     1587.53     1291.88     22.72 o 
   1  -7   3      175.21      205.83      4.29 o 
   2  -7   3     1091.91      858.56     16.05 o 
   3  -7   3      846.48      740.00     13.52 o 
   4  -7   3      573.84      493.73      8.95 o 
   5  -7   3      373.51      375.69      8.54 o 
   6  -7   3       91.81       77.68      3.90 o 
   7  -7   3        0.31        0.15      1.55 o 
   8  -7   3       20.09       19.15      2.57 o 
   9  -7   3       95.37       84.93      4.94 o 
  10  -7   3       21.73       18.80      3.28 o 
  11  -7   3      106.52      105.83      7.93 o 
  12  -7   3        0.38       -2.54      3.71 o 
  13  -7   3       12.23        8.93      5.32 o 
 -12  -6   3        3.43       10.79      4.20 o 
 -11  -6   3       10.75        9.14      4.20 o 
 -10  -6   3       16.14       13.93      4.05 o 
  -9  -6   3       61.98       66.97      5.99 o 
  -8  -6   3        0.60        0.31      1.73 o 
  -7  -6   3      298.66      311.48      6.44 o 
  -6  -6   3        2.29        2.64      1.80 o 
  -5  -6   3     2094.45     2142.56     52.59 o 
  -4  -6   3       49.83       39.69      1.89 o 
  -3  -6   3      124.33      142.61      2.88 o 
  -2  -6   3        6.03        5.99      1.95 o 
  -1  -6   3      526.44      470.41      8.27 o 
   0  -6   3      211.76      130.05      2.75 o 
   1  -6   3     4109.99     3922.10     84.91 o 
   2  -6   3     1025.49      991.66     17.13 o 
   3  -6   3     1449.07     1482.74     26.11 o 
   4  -6   3     1031.25      879.37     14.93 o 
   5  -6   3      224.67      209.64      5.54 o 
   6  -6   3        7.87       19.24      1.64 o 
   7  -6   3      185.20      169.34      6.95 o 
   8  -6   3      455.73      480.42     14.35 o 
   9  -6   3       31.86       24.57      2.65 o 
  10  -6   3      244.83      266.11     10.34 o 
  11  -6   3       95.16       98.85      4.92 o 
  12  -6   3        0.00        0.40      2.08 o 
  13  -6   3       14.19       15.88      6.32 o 
 -12  -5   3       19.25       10.64      4.64 o 
 -11  -5   3        0.73        0.30      3.15 o 
 -10  -5   3       75.56       79.11      6.44 o 
  -9  -5   3        2.23        4.05      5.54 o 
  -8  -5   3      227.61      225.94     14.08 o 
  -7  -5   3      326.55      370.99     11.99 o 
  -6  -5   3       28.10       21.74      1.61 o 
  -5  -5   3        2.60       -0.29      1.51 o 
  -4  -5   3      231.15      222.90      4.87 o 
  -3  -5   3      349.56      371.05      5.10 o 
  -2  -5   3     3262.40     2954.58     83.30 o 
  -1  -5   3      553.99      546.94      8.00 o 
   0  -5   3       86.12       70.72      1.97 o 
   1  -5   3       68.88       67.13      2.32 o 
   2  -5   3     2590.00     2853.96     55.62 o 
   3  -5   3      158.13      147.80      3.02 o 
   4  -5   3     1176.81     1184.04     24.65 o 
   5  -5   3     1392.09     1427.00     38.83 o 
   6  -5   3       70.65       83.86      3.96 o 
   7  -5   3      690.69      635.52     13.90 o 
   8  -5   3     1124.13     1181.81     28.40 o 
   9  -5   3       34.13       34.77      3.17 o 
  10  -5   3       88.89       91.99      4.25 o 
  11  -5   3       49.65       59.46      4.97 o 
  12  -5   3       16.94       12.34      4.44 o 
  13  -5   3       25.70       14.03      5.38 o 
 -12  -4   3        0.00        1.05      5.99 o 
 -11  -4   3       65.93       67.87      6.89 o 
 -10  -4   3       25.20       43.50      3.10 o 
  -9  -4   3       19.86       32.18      2.63 o 
  -8  -4   3       70.65       57.19      3.15 o 
  -7  -4   3      161.65      159.88      4.46 o 
  -6  -4   3      300.08      304.44      4.91 o 
  -5  -4   3       38.00       52.72      3.97 o 
  -4  -4   3      560.73      451.89      7.34 o 
  -3  -4   3     1264.87     1154.34     17.66 o 
  -1  -4   3      342.86      300.40      6.74 o 
   0  -4   3        8.11       11.67      1.20 o 
   1  -4   3     9711.80    10436.05    309.50 o 
   2  -4   3      107.44      111.58      2.33 o 
   3  -4   3      470.16      462.41      5.99 o 
   4  -4   3      464.77      530.64     18.18 o 
   5  -4   3    12227.05    14680.91    433.31 o 
   6  -4   3      871.26      798.10     26.88 o 
   7  -4   3      632.41      760.95     14.13 o 
   8  -4   3      273.02      294.28      6.91 o 
   9  -4   3       10.31        8.16      2.35 o 
  10  -4   3      170.11      184.13      5.80 o 
  11  -4   3        0.59        0.29      1.91 o 
  12  -4   3        5.73        4.78      2.23 o 
  13  -4   3        8.72        8.43      4.25 o 
 -12  -3   3        2.68        6.08      2.36 o 
 -11  -3   3        0.10       -1.16      1.88 o 
 -10  -3   3        1.56        0.99      2.70 o 
  -9  -3   3       51.46       56.22      3.19 o 
  -8  -3   3       17.28       12.89      1.74 o 
  -7  -3   3      657.76      707.76     11.37 o 
  -6  -3   3        6.58        2.11      1.18 o 
  -5  -3   3       85.77       86.07      1.61 o 
  -4  -3   3      402.46      350.72      5.54 o 
  -3  -3   3      215.83      188.52      2.50 o 
  -2  -3   3    54831.65    63711.43   3994.08 o 
   0  -3   3    19827.94    21043.42    812.67 o 
   1  -3   3       83.76       58.92      1.21 o 
   2  -3   3    14318.87    16053.57    715.57 o 
   3  -3   3     1160.98     1092.02     17.66 o 
   4  -3   3      931.92     1017.39     26.59 o 
   5  -3   3     4688.10     4627.53    410.18 o 
   6  -3   3      901.19      976.20     15.77 o 
   7  -3   3      156.27      171.84      3.80 o 
   8  -3   3        7.02       11.35      1.79 o 
   9  -3   3       11.82       14.58      2.31 o 
  10  -3   3       20.01       18.88      2.14 o 
  11  -3   3        0.02        0.99      1.68 o 
  12  -3   3        0.00        1.78      2.05 o 
  13  -3   3        0.49        2.35      2.07 o 
 -13  -2   3        0.19       -4.25      5.99 o 
 -12  -2   3        0.08        1.29      2.50 o 
 -11  -2   3        2.44        1.66      1.78 o 
 -10  -2   3        7.40        8.81      2.27 o 
  -9  -2   3       28.69       27.63      2.25 o 
  -8  -2   3        1.78        4.67      1.45 o 
  -7  -2   3      114.79      127.60      3.13 o 
  -6  -2   3       18.15       21.15      2.02 o 
  -5  -2   3       10.08        8.85      1.07 o 
  -4  -2   3      107.09      100.80      3.10 o 
  -3  -2   3      114.89      124.68      1.96 o 
  -2  -2   3     8619.23     9927.19    230.24 o 
  -1  -2   3    45267.57    52020.03   4213.57 o 
   0  -2   3      895.40      549.26      8.84 o 
   1  -2   3    15959.42    16309.50    782.50 o 
   2  -2   3       12.95       13.79      0.89 o 
   3  -2   3      115.04       97.59      2.03 o 
   4  -2   3      483.88      479.20      6.22 o 
   5  -2   3      291.39      284.71      5.02 o 
   6  -2   3      758.17      796.46     14.72 o 
   7  -2   3       46.69       68.56      5.92 o 
   8  -2   3       44.89       60.30      2.36 o 
   9  -2   3       32.36       50.39      4.39 o 
  10  -2   3        0.94        1.73      1.78 o 
  11  -2   3        3.64        1.66      1.63 o 
  12  -2   3        0.40       -0.30      1.53 o 
  13  -2   3        1.70       -0.72      1.89 o 
 -13  -1   3        0.42       -0.26      1.91 o 
 -12  -1   3        5.07        6.90      2.63 o 
 -11  -1   3        0.00        0.77      1.69 o 
 -10  -1   3        1.24        0.42      1.43 o 
  -9  -1   3      103.86      103.21      4.90 o 
  -8  -1   3      210.88      223.34      5.91 o 
  -7  -1   3       18.25       11.16      1.57 o 
  -6  -1   3      554.58      580.44      8.79 o 
  -5  -1   3      415.76      422.15      5.98 o 
  -4  -1   3      203.37      255.13      6.42 o 
  -3  -1   3      180.92      173.80      3.39 o 
  -2  -1   3    15801.17    18388.71    684.37 o 
  -1  -1   3       70.85       67.87      1.11 o 
   0  -1   3     4952.72     5991.32    135.21 o 
   1  -1   3       16.93       18.23      0.94 o 
   2  -1   3      793.18      706.01      6.37 o 
   3  -1   3     1562.32     1568.75     17.28 o 
   4  -1   3       46.19       45.74      1.24 o 
   5  -1   3     1578.59     1530.26     22.06 o 
   6  -1   3      207.39      233.21      7.54 o 
   7  -1   3        5.86        4.13      1.37 o 
   8  -1   3      120.99      130.37      4.21 o 
   9  -1   3       29.65       23.16      3.00 o 
  10  -1   3       25.70       25.85      2.85 o 
  11  -1   3        0.00       -0.39      1.52 o 
  12  -1   3        2.86        2.51      1.45 o 
  13  -1   3        1.39       -0.97      2.10 o 
 -13   0   3        0.83       -1.48      3.70 o 
 -12   0   3        5.94        6.91      2.42 o 
 -11   0   3       14.49       17.90      3.09 o 
 -10   0   3        4.38        6.25      1.97 o 
  -9   0   3       11.28       18.21      2.14 o 
  -8   0   3       12.67       18.70      1.85 o 
  -7   0   3       68.62       76.88      2.44 o 
  -6   0   3      529.71      581.35     12.05 o 
  -5   0   3      129.03      192.23     12.74 o 
  -4   0   3      111.88      113.25      2.81 o 
  -3   0   3      367.06      401.91      5.93 o 
  -2   0   3     2183.45     2214.44     38.30 o 
  -1   0   3    11115.84    12197.67    372.92 o 
   0   0   3      272.26      260.32      2.58 o 
   1   0   3      565.46      604.04     17.50 o 
   2   0   3      433.60      442.30      3.58 o 
   3   0   3      535.06      670.74      6.52 o 
   4   0   3       25.53       20.91      0.93 o 
   5   0   3      752.38      777.28      9.29 o 
   6   0   3        6.16        6.06      0.84 o 
   7   0   3       27.35       29.37      2.66 o 
   8   0   3       51.43       59.91      2.50 o 
   9   0   3       10.09        8.92      2.11 o 
  10   0   3        9.81        9.78      2.36 o 
  11   0   3        1.61        5.64      3.07 o 
  12   0   3        0.41       -0.04      2.50 o 
  13   0   3        0.00        1.98      2.24 o 
 -13   1   3        0.05        0.48      3.33 o 
 -12   1   3        1.30        1.33      2.33 o 
 -11   1   3        1.05       -0.16      1.96 o 
 -10   1   3        6.75        2.34      2.04 o 
  -9   1   3       56.35       74.03      3.60 o 
  -8   1   3        3.42        1.01      1.61 o 
  -7   1   3      261.77      229.74      4.27 o 
  -6   1   3       12.30        7.59      1.32 o 
  -5   1   3      317.18      376.83      7.20 o 
  -4   1   3      122.26      146.16      3.69 o 
  -3   1   3       81.62       79.31      2.10 o 
  -2   1   3        1.03        1.86      0.68 o 
  -1   1   3     1069.58      980.92     13.30 o 
   0   1   3     1502.09     1738.18     25.58 o 
   1   1   3       45.41       40.58      1.09 o 
   2   1   3        8.23        9.09      0.34 o 
   3   1   3     1159.80     1143.75     14.26 o 
   4   1   3      186.54      164.20      2.76 o 
   5   1   3      914.59      957.34     11.24 o 
   6   1   3        0.28        0.46      0.74 o 
   7   1   3       31.59       26.97      1.69 o 
   8   1   3        0.02        0.25      0.93 o 
   9   1   3       24.53       24.83      2.61 o 
  10   1   3        4.14       -0.08      2.21 o 
  11   1   3        0.17        0.62      1.88 o 
  12   1   3        4.62        2.23      2.38 o 
 -13   2   3        1.43        3.17      2.27 o 
 -12   2   3        0.10       -2.05      2.05 o 
 -11   2   3        3.91        6.72      4.06 o 
 -10   2   3        4.07        5.21      1.92 o 
  -9   2   3        7.48       11.46      2.13 o 
  -8   2   3      267.84      246.78      5.23 o 
  -7   2   3      215.24      252.25      4.93 o 
  -6   2   3      245.15      201.80      6.04 o 
  -5   2   3     1580.37     1449.45     28.92 o 
  -4   2   3     1950.72     1857.01     34.27 o 
  -3   2   3     2127.07     1931.19     34.27 o 
  -2   2   3      472.95      483.59      6.67 o 
  -1   2   3     2927.79     3023.33     57.37 o 
   0   2   3      450.25      491.26      6.30 o 
   1   2   3     6439.46     7680.36    192.09 o 
   2   2   3       38.10       44.65      1.57 o 
   3   2   3      150.94      149.82      4.28 o 
   4   2   3     1563.52     1552.10     22.24 o 
   5   2   3      170.40      154.09      2.95 o 
   6   2   3      281.06      301.22      8.67 o 
   7   2   3        6.61        6.98      1.27 o 
   8   2   3        4.57        4.15      1.34 o 
   9   2   3       39.98       46.83      2.61 o 
  10   2   3        1.80        2.23      1.55 o 
  11   2   3        4.30        1.60      2.59 o 
  12   2   3        1.03       -0.19      1.81 o 
 -13   3   3        0.13       -0.71      3.15 o 
 -12   3   3        1.65        8.05      4.97 o 
 -11   3   3        4.78        2.93      2.09 o 
 -10   3   3       81.29       76.69      4.07 o 
  -9   3   3        0.40       -1.92      1.92 o 
  -8   3   3      155.34      176.34     12.18 o 
  -7   3   3      247.02      236.05      6.62 o 
  -6   3   3       13.29        3.22      1.80 o 
  -5   3   3      214.09      242.45      6.48 o 
  -4   3   3     2365.66     2331.06     53.04 o 
  -3   3   3     1232.48     1420.17     25.21 o 
  -2   3   3     3351.03     3307.33     66.74 o 
  -1   3   3        4.41        4.94      0.64 o 
   0   3   3       68.12       59.04      1.06 o 
   1   3   3        0.10        2.15      1.12 o 
   2   3   3      362.26      356.07      3.69 o 
   3   3   3     1892.53     1762.58     26.30 o 
   4   3   3      424.55      455.44      5.69 o 
   5   3   3      223.57      283.28      3.76 o 
   6   3   3      255.67      235.46      4.71 o 
   7   3   3       44.33       49.00      2.38 o 
   8   3   3        6.62        5.88      1.66 o 
   9   3   3       20.06        6.82      9.81 o 
  10   3   3        1.26       -0.22      1.79 o 
  11   3   3        0.39        0.93      2.25 o 
  12   3   3        0.19       -1.20      2.25 o 
 -13   4   3        0.25        2.31      2.55 o 
 -12   4   3       14.25        8.38      2.65 o 
 -11   4   3        0.45        0.41      2.03 o 
 -10   4   3       39.97       32.28      3.63 o 
  -9   4   3        4.18       -0.71      1.80 o 
  -8   4   3        1.72        5.31      2.59 o 
  -7   4   3      699.28      718.97     16.48 o 
  -6   4   3     1318.04     1312.19     26.53 o 
  -5   4   3     3269.54     3132.91     74.19 o 
  -4   4   3     1547.65     1472.95     31.41 o 
  -3   4   3     1609.92     1476.97     26.17 o 
  -2   4   3      492.78      499.94      8.27 o 
  -1   4   3      194.07      218.02      3.64 o 
   0   4   3        0.00        0.31      0.64 o 
   1   4   3       97.61      102.50      1.76 o 
   2   4   3       73.44       62.13      1.11 o 
   3   4   3        6.28        4.08      0.82 o 
   4   4   3      664.12      606.89     10.64 o 
   5   4   3      828.91      803.21     11.05 o 
   6   4   3       15.38       22.30      1.47 o 
   7   4   3       79.49       71.86      2.67 o 
   8   4   3       14.96       13.41      2.14 o 
   9   4   3        1.89        0.75      1.24 o 
  10   4   3        0.23       -0.42      1.26 o 
  11   4   3        1.21       -1.24      1.78 o 
 -13   5   3        4.04        1.99      2.88 o 
 -12   5   3       39.44       24.54      8.48 o 
 -11   5   3       15.63        6.18      3.58 o 
 -10   5   3       78.62      103.52      5.98 o 
  -9   5   3       10.21       17.59      4.79 o 
  -8   5   3       55.05       62.44      5.34 o 
  -7   5   3      954.68      955.38     25.92 o 
  -6   5   3       51.99       66.29      4.54 o 
  -5   5   3     3727.82     3788.03     96.71 o 
  -4   5   3     2931.97     2731.96     62.66 o 
  -3   5   3      240.50      220.17      5.09 o 
  -2   5   3     5418.20     5858.98    148.43 o 
  -1   5   3     4416.69     4732.82    119.71 o 
   0   5   3      789.42      756.03     11.77 o 
   1   5   3      345.07      352.18      5.32 o 
   2   5   3        8.26        8.66      1.21 o 
   3   5   3        8.03        7.47      0.94 o 
   4   5   3      120.53      123.58      3.11 o 
   5   5   3      239.56      270.91      4.17 o 
   6   5   3       42.07       39.27      1.73 o 
   7   5   3       98.91       96.12      2.38 o 
   8   5   3        6.36        7.19      1.38 o 
   9   5   3        2.80        0.51      1.70 o 
  10   5   3        8.65        3.93      3.49 o 
  11   5   3        2.48       -0.71      1.33 o 
 -13   6   3        0.03        0.24      2.21 o 
 -12   6   3       12.04       10.14      4.85 o 
 -11   6   3        9.53        7.96      3.56 o 
 -10   6   3       79.45       87.58      4.69 o 
  -9   6   3        2.49        2.05      3.87 o 
  -8   6   3       21.69       15.16      6.66 o 
  -7   6   3      693.51      674.72     16.47 o 
  -6   6   3      215.05      220.20      6.67 o 
  -5   6   3      937.48     1032.68     21.24 o 
  -4   6   3      413.63      438.01      9.06 o 
  -3   6   3        8.42        1.72      1.59 o 
  -2   6   3     2113.96     2291.93     47.12 o 
  -1   6   3       15.76       14.99      1.53 o 
   0   6   3     2411.19     2546.03     50.84 o 
   1   6   3      541.16      486.11      7.15 o 
   2   6   3       37.91       41.58      1.61 o 
   3   6   3       45.72       48.92      2.85 o 
   4   6   3     1144.09     1121.26     22.81 o 
   5   6   3       18.59       17.98      1.19 o 
   6   6   3       41.84       34.27      1.49 o 
   7   6   3       34.19       39.50      2.03 o 
   8   6   3        1.11        0.53      1.16 o 
   9   6   3        0.21        2.94      1.17 o 
  10   6   3        1.62       -0.30      1.11 o 
  11   6   3        8.64       11.24      3.60 o 
 -13   7   3        0.03       -2.41      2.58 o 
 -12   7   3        1.99        1.67      2.58 o 
 -11   7   3        9.05       11.04      3.03 o 
 -10   7   3        8.52       10.08      5.04 o 
  -9   7   3       21.84       22.43      6.74 o 
  -8   7   3        8.09        1.03      3.02 o 
  -7   7   3       52.49       50.26      5.71 o 
  -6   7   3     1552.78     1464.10     32.94 o 
  -5   7   3      105.16       99.54      4.34 o 
  -4   7   3      966.50      958.00     20.15 o 
  -3   7   3      458.45      489.96      9.27 o 
  -2   7   3       14.50       16.98      2.40 o 
  -1   7   3     2966.43     2835.57     58.74 o 
   0   7   3     2356.84     2282.91     44.18 o 
   1   7   3     1303.92     1151.60     19.32 o 
   2   7   3        1.50        2.07      0.90 o 
   3   7   3      152.19      133.65      4.05 o 
   4   7   3       17.48       12.11      2.32 o 
   5   7   3       31.38       37.17      4.27 o 
   6   7   3       12.37       11.14      1.89 o 
   7   7   3       38.05       41.21      1.87 o 
   8   7   3       36.07       39.83      5.33 o 
   9   7   3       24.29       25.73      2.15 o 
  10   7   3       14.57        5.37      5.77 o 
 -13   8   3        1.90       -0.07      2.58 o 
 -12   8   3        2.46        0.34      2.61 o 
 -11   8   3       15.75       12.66      4.40 o 
 -10   8   3       13.35        8.33      5.92 o 
  -9   8   3       28.47       29.26      4.66 o 
  -8   8   3      161.14      141.44      8.78 o 
  -7   8   3      549.84      500.62     22.47 o 
  -6   8   3       62.22       53.42      4.61 o 
  -5   8   3       35.46       31.61      3.12 o 
  -4   8   3     1197.95     1152.68     23.09 o 
  -3   8   3     1558.95     1470.28     37.91 o 
  -2   8   3     1523.27     1265.62     23.47 o 
  -1   8   3      463.75      362.86      7.49 o 
   0   8   3      819.07      829.99     14.25 o 
   1   8   3       24.33       27.29      1.87 o 
   2   8   3       65.65       72.39      3.52 o 
   3   8   3        9.25       10.34      3.60 o 
   4   8   3      378.17      384.11      9.41 o 
   5   8   3      179.47      172.71      5.13 o 
   6   8   3      286.19      323.55      6.11 o 
   7   8   3       55.14       47.74      2.70 o 
   8   8   3      138.57      138.42      3.48 o 
   9   8   3        7.60       11.66      4.51 o 
  10   8   3        4.13        7.19      3.45 o 
 -12   9   3       16.56       10.58      6.13 o 
 -11   9   3        8.23        0.81      4.18 o 
 -10   9   3       25.96        8.66      7.79 o 
  -9   9   3       46.17       45.17      5.24 o 
  -8   9   3       16.31       12.89      3.71 o 
  -7   9   3        3.01        6.03      3.23 o 
  -6   9   3     2098.09     2009.95     92.29 o 
  -5   9   3      152.42      164.22     16.56 o 
  -4   9   3      350.26      394.22     10.54 o 
  -3   9   3        1.87        5.30      2.20 o 
  -2   9   3      123.06      127.77      4.76 o 
  -1   9   3     1843.43     1813.39     48.77 o 
   0   9   3      202.86      236.79      7.34 o 
   1   9   3      659.86      620.10     11.27 o 
   2   9   3       74.71       81.08      3.38 o 
   3   9   3     1128.43     1181.83     32.81 o 
   4   9   3      843.92      855.84     24.35 o 
   5   9   3      806.03      841.58     19.42 o 
   6   9   3        4.69        6.75      1.47 o 
   7   9   3       58.53       57.41      2.49 o 
   8   9   3       68.62       74.04      4.24 o 
   9   9   3        0.16        5.24      3.30 o 
 -12  10   3       12.58        6.66      5.35 o 
 -11  10   3        1.31        2.06      3.92 o 
 -10  10   3        0.01        2.23      3.70 o 
  -9  10   3        3.24        1.56      4.12 o 
  -8  10   3        0.55        0.33      3.22 o 
  -7  10   3        0.82       -0.07      2.54 o 
  -6  10   3        0.08       -3.02      3.02 o 
  -5  10   3      146.83      165.82      6.73 o 
  -4  10   3      303.60      323.22      8.85 o 
  -3  10   3      480.98      504.49     13.33 o 
  -2  10   3     4001.86     3711.65     91.98 o 
  -1  10   3      263.38      234.59      6.30 o 
   0  10   3     2349.73     2323.41     53.84 o 
   1  10   3      360.28      346.70      9.96 o 
   2  10   3     2726.42     2674.96     64.40 o 
   3  10   3      293.39      301.45     15.58 o 
   4  10   3      324.85      325.94      9.29 o 
   5  10   3       36.48       32.36      2.11 o 
   6  10   3       15.07       29.63      2.25 o 
   7  10   3       17.52       15.66      4.65 o 
   8  10   3        0.02        0.00      1.50 o 
   9  10   3       19.98       21.13      4.34 o 
 -12  11   3        0.06        0.16      2.84 o 
 -11  11   3        3.62        2.42      4.18 o 
 -10  11   3        8.61        6.44      4.72 o 
  -9  11   3       34.56       17.05     12.89 o 
  -8  11   3       31.25       29.22      4.82 o 
  -7  11   3        0.41       -5.15      5.60 o 
  -6  11   3      477.93      510.10     17.53 o 
  -5  11   3      285.96      279.05      9.27 o 
  -4  11   3      151.43      133.67      7.33 o 
  -3  11   3     1296.20     1353.50     30.98 o 
  -2  11   3       36.80       50.70      7.34 o 
  -1  11   3     1561.21     1517.21     37.99 o 
   0  11   3       19.48       17.85      5.19 o 
   1  11   3      445.52      423.73     11.69 o 
   2  11   3       17.94       17.10      2.22 o 
   3  11   3       13.71       19.93      3.15 o 
   4  11   3      203.75      213.39      7.68 o 
   5  11   3        0.68       -1.56      1.82 o 
   6  11   3      122.53      138.00      5.65 o 
   7  11   3        7.42        6.43      2.05 o 
 -11  12   3        0.19       -1.11      4.16 o 
 -10  12   3        3.45        3.84      5.27 o 
  -9  12   3       13.51       33.71      5.86 o 
  -8  12   3        1.03       -0.34      3.34 o 
  -7  12   3      369.45      357.55     26.67 o 
  -6  12   3      203.12      211.76     11.49 o 
  -5  12   3       12.07       16.48      4.13 o 
  -4  12   3     1782.51     1751.11     71.24 o 
  -3  12   3        3.63        7.14      3.34 o 
  -2  12   3      141.92      133.07      7.57 o 
  -1  12   3      136.03      136.78      9.66 o 
   0  12   3       22.55       31.09      2.70 o 
   1  12   3       41.81       37.57      3.33 o 
   2  12   3      172.08      163.10      4.86 o 
   3  12   3       25.15       28.02      5.84 o 
   4  12   3        0.13        0.69      2.40 o 
   5  12   3        1.63        2.32      1.88 o 
   6  12   3       36.44       38.82      6.74 o 
   7  12   3        0.53        0.22      1.37 o 
 -11  13   3       15.82       21.65      6.07 o 
 -10  13   3        6.96        1.73      4.55 o 
  -9  13   3       26.28       25.19      6.03 o 
  -8  13   3       51.15       74.92      8.82 o 
  -7  13   3      392.69      431.69     19.25 o 
  -6  13   3       26.79       27.61      7.94 o 
  -5  13   3        5.35        5.27      3.23 o 
  -4  13   3      150.95      124.06      6.82 o 
  -3  13   3       34.75       31.46      3.34 o 
  -2  13   3       37.11       35.89      3.79 o 
  -1  13   3       89.13       78.20      3.87 o 
   0  13   3       37.01       37.97      2.91 o 
   1  13   3        8.72       11.19      2.11 o 
   2  13   3       18.28       20.28      2.88 o 
   3  13   3       84.15       84.95      5.69 o 
   4  13   3       95.17      100.83     10.49 o 
   5  13   3       20.69       21.03      2.43 o 
   6  13   3       22.14       23.38      2.37 o 
 -10  14   3       27.65       14.45      5.60 o 
  -9  14   3        0.32        8.78      8.17 o 
  -8  14   3       44.60       61.34      7.15 o 
  -7  14   3      197.96      219.52     17.01 o 
  -6  14   3      194.15      200.28      9.89 o 
  -5  14   3        2.07       -0.60      2.65 o 
  -4  14   3       45.56       41.44      4.99 o 
  -3  14   3        8.27        8.94      2.81 o 
  -2  14   3       40.90       58.76      4.60 o 
  -1  14   3       27.59       30.20      3.76 o 
   0  14   3      147.94      140.27      5.34 o 
   1  14   3       28.25       29.98      3.67 o 
   2  14   3       32.80       29.72      5.69 o 
   3  14   3       13.81        9.44      5.39 o 
   4  14   3        6.47        7.79      3.00 o 
   5  14   3       10.41        7.63      2.06 o 
  -9  15   3       37.73       47.33      8.11 o 
  -8  15   3        4.85        1.99      4.18 o 
  -7  15   3       21.39       12.51      4.77 o 
  -6  15   3        0.98        4.75      3.92 o 
  -5  15   3        8.35        6.07      3.50 o 
  -4  15   3      105.60      116.36      6.57 o 
  -3  15   3      324.77      342.77     25.77 o 
  -2  15   3       29.33       44.66      4.64 o 
  -1  15   3        3.28       -1.57      2.22 o 
   0  15   3       10.39       12.38      8.99 o 
   1  15   3        2.29        2.01      2.49 o 
   2  15   3       30.01       37.16      8.76 o 
   3  15   3       72.21       76.41      5.69 o 
   4  15   3        0.72        1.80      2.70 o 
  -8  16   3       13.90       13.03      4.93 o 
  -7  16   3        2.49        6.38      4.18 o 
  -6  16   3       91.90       91.00      7.26 o 
  -5  16   3       40.37       52.06      5.67 o 
  -4  16   3       27.38       31.49      4.45 o 
  -3  16   3        2.63        0.82      4.29 o 
  -2  16   3       10.03       -0.07      2.70 o 
  -1  16   3       84.15       85.76     10.71 o 
   0  16   3        9.31        7.33      6.44 o 
   1  16   3       10.48        4.58      3.75 o 
   2  16   3        0.12        0.29      1.85 o 
   3  16   3        0.02       -5.09      5.09 o 
  -6  17   3        0.50        1.21      3.34 o 
  -5  17   3        0.11       -2.54      3.89 o 
  -4  17   3       62.82       77.15      8.62 o 
  -3  17   3       59.09       72.33     10.94 o 
  -2  17   3       34.21       45.71      4.45 o 
  -1  17   3        4.49        0.42      2.81 o 
   0  17   3        6.59        0.30      2.12 o 
   1  17   3        7.74        0.36      2.06 o 
   2 -20   4        0.43        1.48      3.60 o 
   3 -20   4        0.21       -1.74      5.99 o 
  -1 -19   4        0.00        0.90      4.34 o 
   0 -19   4       17.90       34.98      6.01 o 
   1 -19   4        6.54        6.22      3.71 o 
   2 -19   4       25.69       33.25      5.14 o 
   3 -19   4        4.54        5.46      4.81 o 
   4 -19   4       10.77        7.78      6.37 o 
   5 -19   4       19.40       18.41      5.18 o 
   6 -19   4       19.96       22.29      5.39 o 
  -3 -18   4       29.33       50.94      7.34 o 
  -2 -18   4        0.56        0.00      3.90 o 
  -1 -18   4        0.26        0.06      3.15 o 
   0 -18   4        4.38        1.20      4.34 o 
   1 -18   4       21.57       26.17      4.45 o 
   2 -18   4        5.16       10.42      6.41 o 
   3 -18   4      119.29      129.47      7.68 o 
   4 -18   4        0.98       -0.59      3.23 o 
   5 -18   4        3.39       -1.05      3.49 o 
   6 -18   4       20.89       28.54      6.47 o 
   7 -18   4        5.98        7.27      5.99 o 
   8 -18   4        1.10        2.53      3.92 o 
  -4 -17   4        9.81        0.00      3.75 o 
  -3 -17   4        1.62        0.15      3.75 o 
  -2 -17   4        0.11       -0.90      3.90 o 
  -1 -17   4        0.05        0.86      2.81 o 
   0 -17   4       16.63       27.23      4.29 o 
   1 -17   4       10.34       13.79      4.60 o 
   2 -17   4        8.20        8.76      3.60 o 
   3 -17   4        9.87        8.65      3.65 o 
   4 -17   4       51.04       55.42      6.90 o 
   5 -17   4       46.46       43.93      9.29 o 
   6 -17   4        3.56        6.95      5.17 o 
   7 -17   4        7.64        4.14      4.94 o 
   8 -17   4        3.53       -0.51      3.54 o 
   9 -17   4       11.60       12.05      4.69 o 
  -6 -16   4       15.63       -0.11      3.24 o 
  -5 -16   4        0.16        0.52      2.65 o 
  -4 -16   4        1.67        0.80      2.04 o 
  -3 -16   4       42.03       50.04      6.74 o 
  -2 -16   4        2.11        1.05      3.90 o 
  -1 -16   4       26.23       20.82      3.87 o 
   0 -16   4       67.60       77.20      6.74 o 
   1 -16   4      237.91      225.03     15.81 o 
   2 -16   4       24.95       22.66      4.03 o 
   3 -16   4        0.32       -2.62      2.97 o 
   4 -16   4       30.42       31.72      4.50 o 
   5 -16   4        4.68       10.13      6.39 o 
   6 -16   4       35.54       35.92      5.22 o 
   7 -16   4        1.96       -2.27      4.20 o 
   8 -16   4       11.71       10.56      4.29 o 
   9 -16   4        8.67       12.75      5.49 o 
  10 -16   4        1.06       -2.65      3.63 o 
  -7 -15   4        0.01        0.60      3.02 o 
  -6 -15   4        5.73        0.14      2.43 o 
  -5 -15   4        1.57       -0.38      1.99 o 
  -4 -15   4       18.91       -1.65      6.74 o 
  -3 -15   4        6.97        0.45      3.75 o 
  -2 -15   4      126.36      131.25      9.59 o 
  -1 -15   4       89.80       88.68      5.87 o 
   0 -15   4      340.67      324.83     12.50 o 
   1 -15   4        0.21        2.51      3.58 o 
   2 -15   4       10.11       10.47      4.08 o 
   3 -15   4       29.67       26.15      6.35 o 
   4 -15   4        0.89       -1.95      3.20 o 
   5 -15   4       16.33       10.36      3.44 o 
   6 -15   4       11.93       16.58      4.01 o 
   7 -15   4        0.58        3.04      3.34 o 
   8 -15   4       14.56       12.38      4.64 o 
   9 -15   4        0.15       -0.75      3.28 o 
  10 -15   4       13.57       16.33      3.68 o 
  -7 -14   4        2.73        0.12      2.38 o 
  -6 -14   4        0.28        1.52      1.64 o 
  -5 -14   4      142.11      143.55      7.78 o 
  -4 -14   4       17.70        0.75      3.75 o 
  -3 -14   4       79.05       53.34     11.09 o 
  -2 -14   4       22.69       17.23      5.09 o 
  -1 -14   4        7.17        5.13      3.56 o 
   0 -14   4        1.99       -3.39      3.39 o 
   1 -14   4        2.46        0.69      3.12 o 
   2 -14   4      230.08      239.62     20.60 o 
   3 -14   4      319.62      335.57     22.17 o 
   4 -14   4        3.52        3.76      3.22 o 
   5 -14   4        5.28        3.06      3.20 o 
   6 -14   4        4.39        1.12      2.59 o 
   7 -14   4       17.48       11.09      3.55 o 
   8 -14   4        5.01        1.38      3.02 o 
   9 -14   4        2.16        0.38      3.60 o 
  10 -14   4       14.51       15.65      4.47 o 
  11 -14   4        0.15        1.77      2.58 o 
  -8 -13   4       12.33        6.26      6.14 o 
  -7 -13   4       29.06       28.85      2.88 o 
  -6 -13   4        5.24        5.05      2.13 o 
  -5 -13   4       56.38       77.32      3.96 o 
  -4 -13   4       49.78       57.08      6.29 o 
  -3 -13   4       76.63       95.89      7.49 o 
  -2 -13   4       77.30      107.43     11.84 o 
  -1 -13   4      490.98      496.68     12.69 o 
   0 -13   4     1202.91     1200.13     38.21 o 
   1 -13   4       97.32       86.40      5.29 o 
   2 -13   4     1027.22     1094.88     27.79 o 
   3 -13   4      531.68      571.77     33.56 o 
   4 -13   4      348.71      340.22     28.24 o 
   5 -13   4       79.25       82.64      6.59 o 
   6 -13   4       57.55       61.76      8.17 o 
   7 -13   4      107.84      115.92      7.39 o 
   8 -13   4        1.01        2.56      4.93 o 
   9 -13   4        3.64        2.36      2.99 o 
  10 -13   4        4.79        5.66      3.30 o 
  11 -13   4        6.02        3.66      3.09 o 
  -9 -12   4        0.19        1.87      3.13 o 
  -8 -12   4        6.71        1.11      1.84 o 
  -7 -12   4        2.46        5.09      1.48 o 
  -6 -12   4        6.68        4.39      1.53 o 
  -5 -12   4       16.25       27.36      2.46 o 
  -4 -12   4        0.29       -0.60      4.94 o 
  -3 -12   4       80.52       67.27      5.99 o 
  -2 -12   4      186.78      158.67      8.69 o 
  -1 -12   4      251.91      262.60      7.83 o 
   0 -12   4       83.92      105.17      4.82 o 
   1 -12   4       36.74       39.66      4.72 o 
   2 -12   4       38.71       35.37      4.56 o 
   3 -12   4     1024.62      961.07     46.60 o 
   4 -12   4        1.99        5.41      3.97 o 
   5 -12   4      327.64      355.02     13.33 o 
   6 -12   4      606.41      602.44     26.74 o 
   7 -12   4      150.19      153.08     15.81 o 
   8 -12   4       16.60       16.72      3.71 o 
   9 -12   4        2.16        4.99      2.68 o 
  10 -12   4        1.35        2.89      2.79 o 
  11 -12   4        6.70        5.53      2.75 o 
  12 -12   4        0.82        3.22      2.51 o 
  -9 -11   4        3.39        1.76      2.38 o 
  -8 -11   4        0.14       -0.27      1.13 o 
  -7 -11   4        2.37        2.45      1.31 o 
  -6 -11   4       12.52        6.86      1.45 o 
  -5 -11   4       13.46       10.76      1.53 o 
  -4 -11   4      102.30      102.19      3.45 o 
  -3 -11   4       36.33       37.46      4.49 o 
  -2 -11   4      260.08      246.91      9.74 o 
  -1 -11   4      159.09      150.22      8.99 o 
   0 -11   4        2.44        3.02      1.96 o 
   1 -11   4       20.44       13.77      2.93 o 
   2 -11   4      297.17      312.18      9.06 o 
   3 -11   4      988.00      970.47     24.80 o 
   4 -11   4      384.89      374.57     11.69 o 
   5 -11   4      996.49     1020.66     64.50 o 
   6 -11   4       40.68       35.63      6.67 o 
   7 -11   4       40.68       36.00      5.47 o 
   8 -11   4      224.98      252.27      8.20 o 
   9 -11   4      106.66      125.57      8.44 o 
  10 -11   4        1.07        0.23      2.13 o 
  11 -11   4        3.33        3.14      2.47 o 
  12 -11   4        0.70        0.01      2.23 o 
 -10 -10   4        0.01        0.37      2.17 o 
  -9 -10   4        1.90       -0.62      1.04 o 
  -8 -10   4        0.19        2.60      2.02 o 
  -7 -10   4        4.31        2.87      2.25 o 
  -6 -10   4        0.03        0.04      1.30 o 
  -5 -10   4        4.92       10.04      1.76 o 
  -4 -10   4        8.72       15.19      3.67 o 
  -3 -10   4      111.78      133.94      9.74 o 
  -2 -10   4      132.24      119.41      8.99 o 
  -1 -10   4        1.95       -1.69      1.93 o 
   0 -10   4      317.09      286.52      6.51 o 
   1 -10   4      276.96      232.54      5.88 o 
   2 -10   4      359.72      390.75      9.36 o 
   3 -10   4       81.78       66.32      3.87 o 
   4 -10   4      378.37      371.70      9.43 o 
   5 -10   4       28.47       15.41      3.24 o 
   6 -10   4     1165.03     1058.87     34.01 o 
   7 -10   4      149.82      159.26      6.46 o 
   8 -10   4       20.91       25.49      3.14 o 
   9 -10   4       19.47       15.82      3.13 o 
  10 -10   4       19.42       13.55      3.85 o 
  11 -10   4       30.35       22.19      3.24 o 
  12 -10   4        0.21       -0.35      2.11 o 
 -10  -9   4        0.55        3.95      3.67 o 
  -9  -9   4        0.05        1.53      1.65 o 
  -8  -9   4        2.86        1.50      1.04 o 
  -7  -9   4        1.25       -0.02      1.37 o 
  -6  -9   4        1.19        1.03      1.32 o 
  -5  -9   4        0.29        0.49      1.40 o 
  -4  -9   4       51.13       41.77      2.10 o 
  -3  -9   4       26.92       19.03      3.15 o 
  -2  -9   4        0.06       -0.60      2.10 o 
  -1  -9   4      958.96      976.53     18.06 o 
   0  -9   4        2.04       -1.59      1.59 o 
   1  -9   4      289.05      341.57      7.41 o 
   2  -9   4      150.86      159.50      4.45 o 
   3  -9   4     1213.57     1277.41     25.47 o 
   4  -9   4       22.01       32.56      2.97 o 
   5  -9   4       69.68       46.35      4.79 o 
   6  -9   4        2.17        1.96      3.00 o 
   7  -9   4      111.22      138.32      5.45 o 
   8  -9   4      359.18      385.17     11.13 o 
   9  -9   4        3.39        3.54      2.19 o 
  10  -9   4       77.51       81.88      4.50 o 
  11  -9   4        0.13       -0.52      2.10 o 
  12  -9   4       11.52        8.51      8.47 o 
  13  -9   4       19.51        8.71      4.30 o 
 -11  -8   4        1.47       -0.74      2.77 o 
 -10  -8   4        0.68        0.79      2.28 o 
  -9  -8   4        4.14        2.85      1.59 o 
  -8  -8   4        1.98        1.41      1.36 o 
  -7  -8   4        1.71        2.16      1.67 o 
  -6  -8   4       29.07       27.62      2.13 o 
  -5  -8   4       30.00       42.05      2.07 o 
  -4  -8   4      147.70      166.63     15.64 o 
  -3  -8   4        2.53        0.15      2.10 o 
  -2  -8   4      721.43      675.57     18.13 o 
  -1  -8   4       59.97       57.78      3.67 o 
   0  -8   4        6.38       12.11      2.22 o 
   1  -8   4       10.59       10.33      2.40 o 
   2  -8   4       57.82       63.44      4.79 o 
   3  -8   4      322.60      382.84      7.41 o 
   4  -8   4     3004.00     2874.22     65.96 o 
   5  -8   4      156.83      116.90      3.92 o 
   6  -8   4       33.87       27.06      2.08 o 
   7  -8   4     1215.35     1372.07     24.72 o 
   8  -8   4        2.20        3.52      2.02 o 
   9  -8   4        6.71        9.23      2.58 o 
  10  -8   4      106.16       89.82      4.89 o 
  11  -8   4       32.68       35.34      3.81 o 
  12  -8   4        2.48        2.81      2.55 o 
  13  -8   4       11.99        2.98      2.76 o 
 -11  -7   4        0.16        0.00      3.00 o 
 -10  -7   4        9.31        4.94      3.75 o 
  -9  -7   4       71.72       79.41      6.44 o 
  -8  -7   4        6.29        4.48      6.37 o 
  -7  -7   4       43.24       52.24      3.00 o 
  -6  -7   4      241.08      259.10      8.75 o 
  -5  -7   4      419.09      408.82     13.75 o 
  -4  -7   4      526.34      601.44     16.59 o 
  -3  -7   4       68.35       66.97      4.34 o 
  -2  -7   4      166.05      175.90      6.14 o 
  -1  -7   4     4348.87     4218.37     97.36 o 
   0  -7   4      779.82      733.82     12.29 o 
   1  -7   4     1176.17     1186.23     23.07 o 
   2  -7   4       40.12       29.35      1.85 o 
   3  -7   4      158.76      174.31      4.35 o 
   4  -7   4      835.22      821.54     21.80 o 
   5  -7   4        4.85        0.42      1.30 o 
   6  -7   4       50.18       58.00      2.36 o 
   7  -7   4      116.61      133.68      4.12 o 
   8  -7   4      194.39      180.23      8.41 o 
   9  -7   4        2.44        3.31      2.21 o 
  10  -7   4       10.59        7.34      2.71 o 
  11  -7   4       20.80       21.79      3.64 o 
  12  -7   4        7.01        6.34      3.20 o 
  13  -7   4        7.38        2.75      2.72 o 
 -12  -6   4        4.87        6.14      7.04 o 
 -11  -6   4        2.30        1.50      3.60 o 
 -10  -6   4       15.94       17.23      4.64 o 
  -9  -6   4       27.37       28.17      5.09 o 
  -8  -6   4      195.46      221.44     10.34 o 
  -7  -6   4       30.86       45.74      2.25 o 
  -6  -6   4        0.03        1.89      2.77 o 
  -5  -6   4       57.87       36.12      2.38 o 
  -4  -6   4     2272.97     2203.46     36.33 o 
  -3  -6   4       50.53       56.30      2.23 o 
  -2  -6   4     1103.46     1198.61     29.52 o 
  -1  -6   4       12.13        9.36      1.43 o 
   0  -6   4     2230.82     1998.11     35.96 o 
   1  -6   4      162.09      153.22      3.02 o 
   2  -6   4      105.38       74.60      6.59 o 
   3  -6   4      139.45      158.74      3.23 o 
   4  -6   4       68.28       49.13      1.88 o 
   5  -6   4     1769.23     1951.02     37.47 o 
   6  -6   4      243.59      198.66      8.55 o 
   7  -6   4      116.59      128.64      6.12 o 
   8  -6   4      529.57      621.02     22.15 o 
   9  -6   4       88.90       80.69      3.94 o 
  10  -6   4      115.48      145.47      5.59 o 
  11  -6   4      106.92      128.22      8.06 o 
  12  -6   4        0.90       -1.54      2.81 o 
  13  -6   4       18.09       12.17      5.50 o 
 -12  -5   4        1.84        0.75      3.75 o 
 -11  -5   4        1.80        0.00      3.30 o 
 -10  -5   4        7.85        2.70      3.75 o 
  -9  -5   4       36.25       56.18      5.99 o 
  -8  -5   4       12.30       17.83      4.20 o 
  -7  -5   4      110.22      108.17      6.89 o 
  -6  -5   4      627.62      671.53     18.35 o 
  -5  -5   4     3312.44     3522.28    158.97 o 
  -4  -5   4     5055.55     5504.01    387.45 o 
  -3  -5   4      142.65      126.47      5.54 o 
  -2  -5   4       78.45      100.53      4.05 o 
  -1  -5   4      451.82      323.48      7.49 o 
   0  -5   4      228.52      233.50      3.92 o 
   1  -5   4    11516.17    12574.76    404.99 o 
   2  -5   4     1561.02     1481.58     24.74 o 
   3  -5   4      236.22      259.68      4.05 o 
   4  -5   4      213.79      255.32      4.04 o 
   5  -5   4     3568.62     3606.95     92.09 o 
   6  -5   4        0.67        3.82      2.38 o 
   7  -5   4     1125.45     1210.26     27.48 o 
   8  -5   4      721.88      739.71     21.89 o 
   9  -5   4       51.05       62.17      3.10 o 
  10  -5   4       49.28       53.93      3.21 o 
  11  -5   4       13.03        9.41      2.39 o 
  12  -5   4       25.01       13.19      4.66 o 
  13  -5   4        0.00       -2.30      2.51 o 
 -12  -4   4        5.71        4.94      4.49 o 
 -11  -4   4       16.73       11.39      7.64 o 
 -10  -4   4        6.87        7.75      2.08 o 
  -9  -4   4       14.06        7.50      1.85 o 
  -8  -4   4       36.15       50.63      3.52 o 
  -7  -4   4        4.37        7.15      2.77 o 
  -6  -4   4      329.46      325.34      6.22 o 
  -5  -4   4       11.89       19.33      3.90 o 
  -4  -4   4     7902.92     8299.11    390.45 o 
  -3  -4   4      260.81      325.22      4.26 o 
  -1  -4   4      162.35      155.82      7.19 o 
   0  -4   4    36269.16    40695.02   2121.09 o 
   1  -4   4     1446.98     1494.08     99.63 o 
   2  -4   4    17636.16    19034.88    587.18 o 
   3  -4   4        0.19        1.94      0.84 o 
   4  -4   4     3108.89     2965.32    206.70 o 
   5  -4   4      269.16      223.16      6.69 o 
   6  -4   4      162.98      146.87      3.31 o 
   7  -4   4      114.93      104.69      3.33 o 
   8  -4   4       58.71       78.40      3.15 o 
   9  -4   4       34.94       33.26      2.39 o 
  10  -4   4        3.05        1.96      1.77 o 
  11  -4   4        1.77        4.28      2.19 o 
  12  -4   4        4.34        5.48      2.14 o 
  13  -4   4        6.83        7.08      2.64 o 
 -12  -3   4        0.00        0.74      2.59 o 
 -11  -3   4        0.34        1.20      2.85 o 
 -10  -3   4       13.03        7.55      2.63 o 
  -9  -3   4        6.95        6.17      1.79 o 
  -8  -3   4        5.25        1.91      1.30 o 
  -7  -3   4       60.42       67.88      2.86 o 
  -6  -3   4     1666.22     1662.95     26.54 o 
  -5  -3   4     3210.51     3328.73     59.26 o 
  -4  -3   4      965.48      815.04     10.34 o 
  -3  -3   4     1923.51     1778.29     49.29 o 
  -2  -3   4      560.28      486.49     11.54 o 
  -1  -3   4      452.84      384.90      5.09 o 
   0  -3   4        0.22        1.34      0.43 o 
   1  -3   4    15269.20    15892.12   1263.08 o 
   2  -3   4     1703.29     1739.96     54.25 o 
   3  -3   4     2100.71     1994.49     48.84 o 
   4  -3   4       44.85       65.18      2.89 o 
   5  -3   4     1070.30     1134.31     18.41 o 
   6  -3   4     1021.97     1054.55     23.22 o 
   7  -3   4      171.16      167.51      4.42 o 
   8  -3   4      287.26      297.55      8.66 o 
   9  -3   4       20.33       24.74      2.93 o 
  10  -3   4        5.86        6.53      1.90 o 
  11  -3   4       13.92       27.68      5.15 o 
  12  -3   4        0.00        2.16      1.77 o 
  13  -3   4        0.52        7.83      5.27 o 
 -13  -2   4        0.52       -2.16      2.18 o 
 -12  -2   4        4.82        8.41      3.47 o 
 -11  -2   4       18.05       21.89      3.96 o 
 -10  -2   4        0.74       -1.23      2.36 o 
  -9  -2   4       80.10       82.03      3.68 o 
  -8  -2   4        0.00       -0.92      1.27 o 
  -7  -2   4       77.73       82.95      2.36 o 
  -6  -2   4     1407.08     1373.14     22.90 o 
  -5  -2   4      110.35      144.04      3.33 o 
  -4  -2   4      174.65      243.41      4.68 o 
  -3  -2   4       11.85       13.35      0.85 o 
  -2  -2   4     3289.58     3334.32     66.66 o 
  -1  -2   4      393.21      366.43      5.02 o 
   0  -2   4     3004.59     3595.68     98.29 o 
   1  -2   4        1.05       -0.39      0.44 o 
   2  -2   4    16099.64    17087.32    654.37 o 
   3  -2   4       37.66       28.42      0.87 o 
   4  -2   4      131.06      119.54      1.77 o 
   5  -2   4      100.18       89.58      2.11 o 
   6  -2   4      204.56      189.52      3.80 o 
   7  -2   4        7.14        7.27      1.40 o 
   8  -2   4      166.28      174.35      5.10 o 
   9  -2   4        1.35        0.56      0.57 o 
  10  -2   4       16.52       18.72      2.60 o 
  11  -2   4       18.17       19.77      3.81 o 
  12  -2   4        0.85        0.14      1.01 o 
  13  -2   4        0.34       -1.27      2.52 o 
 -13  -1   4        0.01       -0.60      4.63 o 
 -12  -1   4       13.03       14.61      3.48 o 
 -11  -1   4        2.67        3.12      1.82 o 
 -10  -1   4       12.16        4.94      2.45 o 
  -9  -1   4       69.29       75.47      3.12 o 
  -8  -1   4      109.57      110.34      3.12 o 
  -7  -1   4       35.61       41.04      2.65 o 
  -6  -1   4      157.28      169.92      3.41 o 
  -5  -1   4       58.56       73.12      2.05 o 
  -4  -1   4      356.73      341.05      6.29 o 
  -3  -1   4     1776.25     1597.96     27.12 o 
  -2  -1   4      432.37      522.78      7.89 o 
  -1  -1   4     3451.45     3504.14     67.80 o 
   0  -1   4       16.72       14.62      0.60 o 
   1  -1   4      392.20      330.33     10.64 o 
   2  -1   4      420.67      433.06      6.82 o 
   3  -1   4        7.08        4.78      0.65 o 
   4  -1   4       40.64       40.10      1.41 o 
   5  -1   4      282.75      290.21      3.57 o 
   6  -1   4      527.12      524.92     10.70 o 
   7  -1   4      407.08      412.66      5.43 o 
   8  -1   4        9.86       12.38      2.13 o 
   9  -1   4        0.05        3.86      1.41 o 
  10  -1   4       13.38       18.68      1.79 o 
  11  -1   4       38.07       48.74      2.45 o 
  12  -1   4        4.81        3.84      1.58 o 
  13  -1   4        3.33        2.30      1.68 o 
 -13   0   4        0.00        2.97      3.04 o 
 -12   0   4        1.38        4.30      3.05 o 
 -11   0   4       30.97       36.86      2.88 o 
 -10   0   4       13.48       10.76      1.94 o 
  -9   0   4       98.47      107.79      3.55 o 
  -8   0   4       27.99       39.27      2.10 o 
  -7   0   4      280.97      275.70      5.29 o 
  -6   0   4      351.38      389.31     16.58 o 
  -5   0   4     1497.22     1334.93     29.59 o 
  -4   0   4     3333.93     3329.98     70.49 o 
  -3   0   4       16.39       12.63      1.17 o 
  -2   0   4    16837.31    19069.09    719.83 o 
  -1   0   4      208.37      222.22      3.13 o 
   0   0   4     6025.99     6462.47    151.09 o 
   1   0   4     1250.27     1188.22     44.73 o 
   2   0   4      575.32      524.29      7.63 o 
   3   0   4      134.41      119.31      1.21 o 
   4   0   4     1963.22     1985.82     24.49 o 
   5   0   4       66.08       64.31      1.34 o 
   6   0   4       17.16       18.58      1.21 o 
   7   0   4       21.92       15.47      1.30 o 
   8   0   4       75.10       84.34      2.14 o 
   9   0   4        2.51        4.33      1.19 o 
  10   0   4       10.96       11.07      1.58 o 
  11   0   4        6.15        5.41      1.54 o 
  12   0   4        0.03       -0.09      1.81 o 
 -13   1   4        0.31        1.85      3.76 o 
 -12   1   4       34.72       35.50      4.34 o 
 -11   1   4        3.45        4.35      2.19 o 
 -10   1   4        6.09       10.52      3.07 o 
  -9   1   4       77.33       72.22      3.43 o 
  -8   1   4       18.21       25.98      1.96 o 
  -7   1   4       24.47       25.72      1.73 o 
  -6   1   4      408.74      348.86      7.68 o 
  -5   1   4     1865.93     1804.62     35.75 o 
  -4   1   4      295.78      288.83      5.29 o 
  -3   1   4     1113.57     1154.83     18.65 o 
  -2   1   4       22.62       14.81      1.35 o 
  -1   1   4     9800.05    10916.38    326.78 o 
   0   1   4       79.31       84.03      1.27 o 
   1   1   4      418.66      485.73      4.45 o 
   2   1   4        2.37        0.90      1.20 o 
   3   1   4       53.52       62.16      1.64 o 
   4   1   4      319.88      381.35      4.77 o 
   5   1   4        5.44       12.44      1.47 o 
   6   1   4        0.63        1.26      0.64 o 
   7   1   4       97.49       91.74      3.76 o 
   8   1   4        0.00        1.36      1.31 o 
   9   1   4        2.45        6.59      1.98 o 
  10   1   4       12.04        7.51      4.48 o 
  11   1   4        7.79        7.21      2.12 o 
  12   1   4        9.51        5.51      4.94 o 
 -13   2   4        0.50        3.35      5.13 o 
 -12   2   4        3.13       -1.07      3.78 o 
 -11   2   4       12.86       15.94      2.58 o 
 -10   2   4       23.31       12.07      2.20 o 
  -9   2   4       13.06       19.76      3.11 o 
  -8   2   4       49.29       64.75      2.82 o 
  -7   2   4       16.85       11.99      3.37 o 
  -6   2   4      299.25      268.50      7.51 o 
  -5   2   4     2350.45     2292.28     47.62 o 
  -4   2   4     1091.87     1029.60     19.11 o 
  -3   2   4       84.63       84.52      2.28 o 
  -2   2   4     1666.97     1611.01     26.80 o 
  -1   2   4      184.13      161.51      2.63 o 
   0   2   4     3886.55     4568.82     97.04 o 
   1   2   4     2141.74     2210.12     35.32 o 
   2   2   4      101.76       84.27      1.25 o 
   3   2   4      133.12      170.08      2.65 o 
   4   2   4      645.35      681.30      9.53 o 
   5   2   4      970.12      952.12     13.48 o 
   6   2   4      180.76      190.37      5.88 o 
   7   2   4       63.82       59.23      2.06 o 
   8   2   4       83.59       80.63      4.55 o 
   9   2   4       17.87       20.40      1.89 o 
  10   2   4       15.94       13.50      6.00 o 
  11   2   4        0.79        0.41      1.44 o 
 -13   3   4        2.50        3.25      3.87 o 
 -12   3   4       22.25       25.47      5.47 o 
 -11   3   4       66.81       80.41      4.22 o 
 -10   3   4      101.87      115.20      4.60 o 
  -9   3   4       50.31       52.79      3.63 o 
  -8   3   4      245.44      240.01      7.94 o 
  -7   3   4        8.03       13.01      2.70 o 
  -6   3   4      879.60      819.27     16.62 o 
  -5   3   4       52.72       72.99      4.94 o 
  -4   3   4        5.43        9.12      1.75 o 
  -3   3   4       21.35       21.44      2.04 o 
  -2   3   4     5518.34     5747.84    140.43 o 
  -1   3   4     4684.82     4791.64    107.64 o 
   0   3   4     1458.45     1305.11     21.72 o 
   1   3   4     1395.31     1294.44     18.70 o 
   2   3   4      141.23      178.82      3.13 o 
   3   3   4       34.41       30.06      0.95 o 
   4   3   4      561.98      584.65     10.27 o 
   5   3   4        1.93        0.49      0.61 o 
   6   3   4      227.79      206.66      3.80 o 
   7   3   4       41.10       36.68      1.35 o 
   8   3   4       38.35       44.40      3.37 o 
   9   3   4        5.39        4.22      1.56 o 
  10   3   4       20.30       19.39      2.18 o 
  11   3   4        0.02       -0.72      1.14 o 
 -13   4   4        5.71       -0.02      2.55 o 
 -12   4   4        0.60        1.82      2.19 o 
 -11   4   4        1.21        0.88      2.15 o 
 -10   4   4      247.40      268.25      8.18 o 
  -9   4   4       19.01       26.17      2.74 o 
  -8   4   4        0.10        1.51      2.92 o 
  -7   4   4        3.69        3.68      3.30 o 
  -6   4   4        0.41       -0.82      1.91 o 
  -5   4   4      582.58      572.16     12.07 o 
  -4   4   4     2702.25     2720.82     58.32 o 
  -3   4   4     8818.10     9790.11    300.01 o 
  -2   4   4     2516.33     2568.63     51.17 o 
  -1   4   4      240.06      265.84      4.18 o 
   0   4   4     1149.49     1159.29     18.16 o 
   1   4   4     3446.80     3556.44     71.78 o 
   2   4   4      704.61      824.85     11.85 o 
   3   4   4     1485.02     1489.82     26.07 o 
   4   4   4      242.71      257.82      3.42 o 
   5   4   4      128.22      118.09      3.03 o 
   6   4   4      278.87      294.19      5.98 o 
   7   4   4      272.62      252.34      6.40 o 
   8   4   4        8.55        9.27      1.42 o 
   9   4   4        0.91       -0.74      0.98 o 
  10   4   4       43.39       48.93      2.14 o 
  11   4   4       14.22       19.18      7.34 o 
 -13   5   4        0.13        0.80      2.30 o 
 -12   5   4        0.33        2.01      2.29 o 
 -11   5   4        5.98        2.02      2.44 o 
 -10   5   4       19.01       27.38      3.30 o 
  -9   5   4        0.74        6.73      4.16 o 
  -8   5   4      133.52      126.84     12.29 o 
  -7   5   4        0.03        3.51      3.16 o 
  -6   5   4        2.76        4.49      3.15 o 
  -5   5   4      186.10      180.76      5.87 o 
  -4   5   4       53.72       62.11      7.79 o 
  -3   5   4      572.29      589.41     10.91 o 
  -2   5   4     6179.43     6970.62    188.78 o 
  -1   5   4     6278.99     7280.52    238.52 o 
   0   5   4     9421.96    11037.60    341.88 o 
   1   5   4      841.08      909.97     13.82 o 
   2   5   4      594.22      610.66     11.76 o 
   3   5   4      397.27      410.53      7.98 o 
   4   5   4       69.33       52.63      2.67 o 
   5   5   4      154.41      136.29      4.81 o 
   6   5   4       94.23       86.55      2.16 o 
   7   5   4      233.54      236.43      6.78 o 
   8   5   4       85.64       89.43      3.54 o 
   9   5   4       11.61       11.50      1.51 o 
  10   5   4       23.76       24.19      1.63 o 
  11   5   4        2.13        1.20      3.15 o 
 -13   6   4        4.57        5.08      4.45 o 
 -12   6   4        8.31       12.13      5.22 o 
 -11   6   4       51.79       68.72     16.96 o 
 -10   6   4       71.28       78.21      7.84 o 
  -9   6   4       59.92       76.32     12.14 o 
  -8   6   4       66.86       77.93      6.74 o 
  -7   6   4      890.21      977.51     26.23 o 
  -6   6   4      289.24      309.44      9.11 o 
  -5   6   4      382.54      389.71     11.39 o 
  -4   6   4     1082.62     1101.92     23.01 o 
  -3   6   4     3128.39     2898.36     64.24 o 
  -2   6   4      108.54       98.85      2.75 o 
  -1   6   4        6.41        5.08      1.00 o 
   0   6   4       12.09       21.71      1.27 o 
   1   6   4      684.02      571.54     14.01 o 
   2   6   4     1421.20     1248.30     20.88 o 
   3   6   4       91.14       92.82      2.47 o 
   4   6   4      133.71      125.76      2.65 o 
   5   6   4      366.12      403.55      6.12 o 
   6   6   4      135.15      138.98      3.41 o 
   7   6   4      373.33      399.92     14.45 o 
   8   6   4        5.91        0.95      1.61 o 
   9   6   4       43.17       44.16      2.52 o 
  10   6   4        3.95        1.35      3.15 o 
 -13   7   4       11.96        3.98      3.01 o 
 -12   7   4       10.07        1.77      2.46 o 
 -11   7   4       38.61       51.43      4.68 o 
 -10   7   4       80.01      115.06      7.84 o 
  -9   7   4       31.79       51.54      5.61 o 
  -8   7   4        8.75        3.90      3.54 o 
  -7   7   4       16.55        6.00      4.20 o 
  -6   7   4      545.37      589.64     14.20 o 
  -5   7   4       68.17       76.27      4.18 o 
  -4   7   4        9.42        1.72      1.87 o 
  -3   7   4      333.71      320.23      6.41 o 
  -2   7   4      267.77      271.80      5.19 o 
  -1   7   4      317.02      325.25      5.77 o 
   0   7   4      420.63      383.79      6.84 o 
   1   7   4      536.04      520.14      8.15 o 
   2   7   4     2293.24     2331.88     45.31 o 
   3   7   4      381.43      412.79      9.47 o 
   4   7   4     1605.58     1622.09     32.79 o 
   5   7   4       29.69       27.23      1.92 o 
   6   7   4      117.30      113.90      4.51 o 
   7   7   4        2.65        0.63      1.56 o 
   8   7   4       34.96       28.94      3.50 o 
   9   7   4        2.45        2.74      1.30 o 
  10   7   4        1.36        0.15      2.85 o 
 -12   8   4        1.36        3.17      2.81 o 
 -11   8   4        0.95        2.10      3.92 o 
 -10   8   4       47.61       44.14     30.04 o 
  -9   8   4      245.83      281.10     12.89 o 
  -8   8   4       35.64       24.89      4.50 o 
  -7   8   4      152.58      189.16      8.16 o 
  -6   8   4      123.27       98.55      6.78 o 
  -5   8   4      353.31      385.76      9.53 o 
  -4   8   4       59.29       46.47      3.81 o 
  -3   8   4       16.36       12.01      2.40 o 
  -2   8   4       54.81       57.25      3.02 o 
  -1   8   4      588.65      524.35     11.97 o 
   0   8   4      236.37      235.48      7.52 o 
   1   8   4     4305.56     4232.41    100.11 o 
   2   8   4      520.97      527.36      9.15 o 
   3   8   4      411.57      453.22     11.84 o 
   4   8   4       64.29       63.71      5.47 o 
   5   8   4      333.07      313.80      7.05 o 
   6   8   4       80.17       75.25      2.58 o 
   7   8   4       75.53       74.78      2.70 o 
   8   8   4        4.19        2.48      1.50 o 
   9   8   4        7.55       -0.90      3.15 o 
 -12   9   4        1.92        2.58      3.29 o 
 -11   9   4       56.27       28.30     22.77 o 
 -10   9   4        1.31        5.22      5.77 o 
  -9   9   4        1.31        0.80      3.51 o 
  -8   9   4       26.26       21.46      4.08 o 
  -7   9   4      298.78      333.70     19.70 o 
  -6   9   4      407.98      410.98     11.55 o 
  -5   9   4      213.45      233.28     10.04 o 
  -4   9   4        0.59        2.02      2.22 o 
  -3   9   4      187.41      186.77      5.88 o 
  -2   9   4      604.31      611.74     12.61 o 
  -1   9   4       72.43       69.79      3.02 o 
   0   9   4      502.91      529.14     10.06 o 
   1   9   4      281.44      275.84      6.25 o 
   2   9   4      199.00      190.47      5.92 o 
   3   9   4        9.33       10.64      4.79 o 
   4   9   4      316.07      354.93     11.39 o 
   5   9   4       49.13       50.86      2.62 o 
   6   9   4       37.34       34.79      2.21 o 
   7   9   4        7.40        4.94      2.16 o 
   8   9   4        0.05       -0.12      1.25 o 
   9   9   4        1.02        3.60      3.45 o 
 -12  10   4        9.13        2.88      3.05 o 
 -11  10   4       40.55       23.59     17.83 o 
 -10  10   4      156.37      185.26     11.89 o 
  -9  10   4       11.57        5.18      3.81 o 
  -8  10   4        1.12        5.07      3.39 o 
  -7  10   4      409.10      473.82     22.17 o 
  -6  10   4        8.46        7.23      3.85 o 
  -5  10   4        9.96        4.46      2.70 o 
  -4  10   4       12.06        5.17      3.08 o 
  -3  10   4      544.65      534.02     14.09 o 
  -2  10   4       14.51       20.09      3.81 o 
  -1  10   4     1293.13     1319.49     35.81 o 
   0  10   4        7.03       12.05      2.97 o 
   1  10   4      932.71      983.39     23.80 o 
   2  10   4      111.26      124.10      4.63 o 
   3  10   4        0.58        1.95      2.10 o 
   4  10   4       46.82       45.49      3.38 o 
   5  10   4       11.70       11.96      1.80 o 
   6  10   4       21.82       21.97      6.58 o 
   7  10   4        0.06       -1.33      1.34 o 
 -11  11   4        2.79        0.68      3.95 o 
 -10  11   4       36.10       24.37     19.33 o 
  -9  11   4       26.33       23.62      6.31 o 
  -8  11   4       31.68       30.65      4.97 o 
  -7  11   4      144.06      148.36      9.30 o 
  -6  11   4       32.48       36.49      4.82 o 
  -5  11   4      131.11      108.38      9.85 o 
  -4  11   4      684.85      687.13     22.62 o 
  -3  11   4      342.47      345.84     10.06 o 
  -2  11   4        2.31       -0.43      2.06 o 
  -1  11   4       40.75       29.94      2.86 o 
   0  11   4      144.09      123.79      4.79 o 
   1  11   4      477.32      447.31      9.36 o 
   2  11   4        6.61        9.31      1.79 o 
   3  11   4        9.35        8.99      2.70 o 
   4  11   4       53.34       51.41      6.07 o 
   5  11   4       19.91       20.42      5.10 o 
   6  11   4        6.79        3.33      2.02 o 
 -11  12   4       12.74        4.95      5.77 o 
 -10  12   4       28.83       31.23     21.58 o 
  -9  12   4      108.29      114.14     10.45 o 
  -8  12   4       10.89       11.86      5.65 o 
  -7  12   4        0.35       -3.49      3.49 o 
  -6  12   4       23.60       23.01      4.29 o 
  -5  12   4        6.61        9.57      3.34 o 
  -4  12   4        0.47       -1.34      2.83 o 
  -3  12   4        2.44        4.64      2.33 o 
  -2  12   4        4.00       10.16      2.38 o 
  -1  12   4      461.52      410.76     14.83 o 
   0  12   4       89.02       94.12      4.42 o 
   1  12   4        0.12       -1.50      1.53 o 
   2  12   4       13.51       14.26      2.00 o 
   3  12   4       12.93        4.94      2.55 o 
   4  12   4       14.18       10.56      6.97 o 
   5  12   4       20.19       21.76      6.03 o 
   6  12   4       23.14       20.51      3.67 o 
 -10  13   4        2.19        2.20      5.32 o 
  -9  13   4       13.62        6.78      4.75 o 
  -8  13   4        0.61        6.63      4.50 o 
  -7  13   4      116.06      120.40     13.71 o 
  -6  13   4        0.07        2.02      3.07 o 
  -5  13   4        7.41        6.27      3.12 o 
  -4  13   4       81.22       61.14      5.20 o 
  -3  13   4       42.52       49.80      6.52 o 
  -2  13   4       41.05       50.59      3.39 o 
  -1  13   4        0.60        2.10      2.33 o 
   0  13   4       28.16       28.48      2.59 o 
   1  13   4       10.74        6.28      1.96 o 
   2  13   4        1.10        1.62      1.96 o 
   3  13   4       26.41       33.41      3.75 o 
   4  13   4       25.48       15.06     11.61 o 
   5  13   4        0.21        1.76      1.53 o 
  -9  14   4       14.98       16.63      5.39 o 
  -8  14   4       90.43      113.42      8.63 o 
  -7  14   4      106.37      152.91     13.77 o 
  -6  14   4        1.36        3.22      3.39 o 
  -5  14   4       35.31       45.81      5.92 o 
  -4  14   4       66.06       72.87      6.37 o 
  -3  14   4      135.52      144.74      6.41 o 
  -2  14   4       48.23       56.86      3.97 o 
  -1  14   4       68.56       64.29      5.92 o 
   0  14   4        7.10       10.05      2.38 o 
   1  14   4      115.72      124.54      5.42 o 
   2  14   4       11.34       14.32      2.26 o 
   3  14   4       19.14        3.45      4.49 o 
   4  14   4       22.30       27.12      3.75 o 
   5  14   4       43.05       44.69      2.75 o 
  -8  15   4        0.02        4.72      4.23 o 
  -7  15   4       30.88       31.89      6.76 o 
  -6  15   4      187.69      209.07     11.79 o 
  -5  15   4        2.12        3.42      3.34 o 
  -4  15   4       34.27       38.59      6.37 o 
  -3  15   4        0.43        2.32      2.70 o 
  -2  15   4       51.74       48.70      4.03 o 
  -1  15   4        0.02       -0.37      2.01 o 
   0  15   4       91.65      109.28      6.82 o 
   1  15   4       45.98       60.86      4.43 o 
   2  15   4       54.61       57.85      3.43 o 
   3  15   4        0.11        4.49      2.70 o 
   4  15   4        5.06        1.95      4.05 o 
  -7  16   4       15.68       21.72      6.08 o 
  -6  16   4        0.54        1.67      3.55 o 
  -5  16   4        4.90        0.09      3.02 o 
  -4  16   4       60.22       48.66     29.82 o 
  -3  16   4        5.30        0.07      3.08 o 
  -2  16   4       66.91       67.29      5.67 o 
  -1  16   4       36.59       39.98     24.27 o 
   0  16   4        0.30       -0.14      2.43 o 
   1  16   4       71.73       72.51      4.02 o 
   2  16   4        0.59       -0.97      1.85 o 
  -5  17   4       22.36       21.18      5.47 o 
  -4  17   4        0.00       -1.20      3.02 o 
  -3  17   4        1.15        0.00      2.44 o 
  -2  17   4       25.76       16.18     11.61 o 
  -1  17   4       14.70        0.60      2.33 o 
   0  17   4        6.44        0.45      2.12 o 
   1 -20   5        2.60        4.10      4.34 o 
   2 -20   5       18.01       17.57      4.87 o 
   3 -20   5        0.18        2.55      5.54 o 
   4 -20   5       42.82       55.06      7.87 o 
  -2 -19   5        9.11        2.55      4.94 o 
  -1 -19   5       14.87        5.24      5.24 o 
   0 -19   5        1.33        2.80      6.74 o 
   1 -19   5        4.23        4.42      3.60 o 
   2 -19   5        1.49        2.55      4.94 o 
   3 -19   5        0.11        1.65      3.49 o 
   4 -19   5       18.43       12.15      5.53 o 
   5 -19   5        0.06        2.94      4.34 o 
   6 -19   5       23.01       18.59      5.03 o 
   7 -19   5        7.68        8.95      4.60 o 
  -3 -18   5        0.01        0.30      4.20 o 
  -2 -18   5       15.67        0.90      4.34 o 
  -1 -18   5        1.80        4.34      4.79 o 
   0 -18   5       44.48       44.42      6.35 o 
   1 -18   5       14.75       23.37     10.34 o 
   2 -18   5       38.95       50.91      6.59 o 
   3 -18   5        9.32        9.93      4.08 o 
   4 -18   5       22.41       24.28      5.03 o 
   5 -18   5        8.41        8.84      7.15 o 
   6 -18   5       14.57       14.69      4.66 o 
   7 -18   5        3.25        2.70      5.32 o 
   8 -18   5        0.35       -4.12      4.12 o 
  -5 -17   5        9.44       -0.75      2.97 o 
  -4 -17   5        4.08       -2.10      4.49 o 
  -3 -17   5       33.01        1.95      4.64 o 
  -2 -17   5       20.64       25.62      6.29 o 
  -1 -17   5       57.53       61.34      5.51 o 
   0 -17   5        0.64        2.55      5.32 o 
   1 -17   5        3.22        0.63      2.96 o 
   2 -17   5       12.85       11.54      3.71 o 
   3 -17   5        8.48        7.50      4.39 o 
   4 -17   5       71.05       63.68      7.26 o 
   5 -17   5        9.64        8.15      4.07 o 
   6 -17   5       27.37       47.41      6.82 o 
   7 -17   5       12.34       12.27      4.34 o 
   8 -17   5       66.40       77.56      6.88 o 
   9 -17   5        3.62        2.52      4.72 o 
  -6 -16   5       27.05        0.61      2.96 o 
  -5 -16   5        0.23        0.05      2.59 o 
  -4 -16   5        6.28        4.27      2.13 o 
  -3 -16   5        0.08        6.74      4.94 o 
  -2 -16   5        0.70        5.24      4.64 o 
  -1 -16   5        4.83        4.26      3.49 o 
   0 -16   5      190.43      184.60      8.53 o 
   1 -16   5       67.07       67.59      6.44 o 
   2 -16   5       22.76       12.29      4.37 o 
   3 -16   5        6.79        2.23      2.91 o 
   4 -16   5       63.71       65.93     12.89 o 
   5 -16   5       61.24       72.16      5.99 o 
   6 -16   5      152.13      185.22     18.28 o 
   7 -16   5        0.16       -0.67      3.18 o 
   8 -16   5       43.84       37.45      5.39 o 
   9 -16   5        1.00        0.56      3.22 o 
  10 -16   5       12.04       12.29      3.99 o 
  -7 -15   5        6.33        3.10      3.37 o 
  -6 -15   5        0.36       -2.04      2.04 o 
  -5 -15   5        0.59        0.51      1.98 o 
  -4 -15   5        0.00        0.30      3.90 o 
  -3 -15   5       95.11       91.99     13.78 o 
  -2 -15   5      113.34      124.06      9.89 o 
  -1 -15   5       14.13       22.06      3.97 o 
   0 -15   5        2.06       -0.87      3.26 o 
   1 -15   5       98.68      111.83      6.51 o 
   2 -15   5        1.12        0.76      2.81 o 
   3 -15   5       17.54       18.60      3.81 o 
   4 -15   5       17.60       14.53      3.60 o 
   5 -15   5      157.94      146.89      7.27 o 
   6 -15   5       58.25       80.69      5.77 o 
   7 -15   5       12.03       11.44      3.76 o 
   8 -15   5       40.80       48.91      5.40 o 
   9 -15   5        0.96        3.74      3.28 o 
  10 -15   5        0.22       -2.21      2.72 o 
  -7 -14   5        0.01        0.67      2.54 o 
  -6 -14   5       20.59       24.09      8.16 o 
  -5 -14   5       11.45       23.98      2.91 o 
  -4 -14   5       21.59       10.34      4.79 o 
  -3 -14   5      180.06      169.30     10.79 o 
  -2 -14   5       48.40       48.99     10.79 o 
  -1 -14   5       13.94       17.89      3.60 o 
   0 -14   5        1.00        4.38      3.30 o 
   1 -14   5       85.51       78.34      7.42 o 
   2 -14   5     3125.80     3128.25     99.56 o 
   3 -14   5       44.96       61.24      5.56 o 
   4 -14   5        0.92        0.37      3.60 o 
   5 -14   5       12.27        7.75      3.12 o 
   6 -14   5       43.12       44.25      4.50 o 
   7 -14   5       11.68        8.99      3.39 o 
   8 -14   5       20.74       11.20      3.65 o 
   9 -14   5       29.58       35.80      4.06 o 
  10 -14   5        1.80        5.57      3.21 o 
  11 -14   5        2.63        0.98      2.71 o 
  -8 -13   5        7.25        1.16      2.77 o 
  -7 -13   5        3.05        2.03      1.35 o 
  -6 -13   5       10.39       11.60      1.75 o 
  -5 -13   5       36.60       36.15      2.74 o 
  -4 -13   5       13.30        8.69      4.34 o 
  -3 -13   5        6.49       21.58      4.94 o 
  -2 -13   5       10.28       10.34      4.49 o 
  -1 -13   5      166.59      172.43      6.78 o 
   0 -13   5        8.33       11.23      3.88 o 
   1 -13   5      271.66      242.90      9.72 o 
   2 -13   5       25.99       29.35      4.45 o 
   3 -13   5      754.66      748.70     25.10 o 
   4 -13   5      171.39      146.51      7.64 o 
   5 -13   5       13.46       15.95      3.44 o 
   6 -13   5        1.72        2.84      3.02 o 
   7 -13   5       57.16       61.90      5.77 o 
   8 -13   5      101.34      118.76      6.62 o 
   9 -13   5       79.18       96.33      7.45 o 
  10 -13   5        6.13        2.58      2.59 o 
  11 -13   5        1.75       -0.28      2.48 o 
  -9 -12   5        0.01       -0.59      3.87 o 
  -8 -12   5        4.92        0.64      3.90 o 
  -7 -12   5        1.07        2.33      1.60 o 
  -6 -12   5        8.26       16.04      2.54 o 
  -5 -12   5       57.52       68.80      3.91 o 
  -4 -12   5       27.44       37.25      2.28 o 
  -3 -12   5       13.73       18.73      7.19 o 
  -2 -12   5      452.18      454.72     16.03 o 
  -1 -12   5       13.26       20.45      2.85 o 
   0 -12   5      150.80      159.39      5.56 o 
   1 -12   5        1.23        0.16      1.85 o 
   2 -12   5      685.91      678.77     15.62 o 
   3 -12   5        0.91       -1.10      2.87 o 
   4 -12   5        1.17        0.22      2.22 o 
   5 -12   5        0.49       -0.50      2.38 o 
   6 -12   5      316.06      327.06     23.15 o 
   7 -12   5      139.63      153.43      9.59 o 
   8 -12   5       77.87      110.95      6.53 o 
   9 -12   5       31.80       19.95      4.23 o 
  10 -12   5        3.74        5.29      2.64 o 
  11 -12   5        4.58        4.05      2.60 o 
  12 -12   5       21.61       13.24      6.24 o 
  -9 -11   5        1.26       -0.07      2.58 o 
  -8 -11   5        9.10        4.25      3.80 o 
  -7 -11   5        0.60        1.07      1.10 o 
  -6 -11   5        0.49        0.77      1.04 o 
  -5 -11   5       22.37       17.49      2.18 o 
  -4 -11   5       16.73       17.96      1.74 o 
  -3 -11   5        8.64       14.38      3.60 o 
  -2 -11   5      214.74      216.05      8.69 o 
  -1 -11   5        0.81        1.75      2.10 o 
   0 -11   5       17.69       25.01      2.54 o 
   1 -11   5        5.20        4.96      2.00 o 
   2 -11   5       14.78       20.85      2.81 o 
   3 -11   5        0.98        0.60      2.17 o 
   4 -11   5        3.99        0.90      2.12 o 
   5 -11   5      343.13      321.41     11.16 o 
   6 -11   5       82.52      118.57      8.32 o 
   7 -11   5        8.74       -1.14      2.88 o 
   8 -11   5        0.24        3.42      2.38 o 
   9 -11   5       83.58       99.33      5.44 o 
  10 -11   5        1.32        0.10      2.37 o 
  11 -11   5        0.99       -0.96      2.26 o 
  12 -11   5        0.62       -2.70      2.70 o 
 -10 -10   5        0.51        1.50      2.54 o 
  -9 -10   5        0.53        0.82      2.33 o 
  -8 -10   5        8.16        2.38      2.44 o 
  -7 -10   5        9.28       10.77      1.21 o 
  -6 -10   5       14.08       17.70      1.32 o 
  -5 -10   5       24.85       28.52      3.06 o 
  -4 -10   5       60.82       72.34      3.02 o 
  -3 -10   5      216.51      194.32      7.94 o 
  -2 -10   5      164.12      175.90      7.04 o 
  -1 -10   5      110.16       95.74      3.71 o 
   0 -10   5       61.87       74.85      3.97 o 
   1 -10   5     1014.12     1018.96     22.85 o 
   2 -10   5      202.86      205.88      6.79 o 
   3 -10   5      156.53      135.36      4.82 o 
   4 -10   5       17.57       15.65      2.54 o 
   5 -10   5       83.91      104.12      4.34 o 
   6 -10   5      106.97      110.23      9.59 o 
   7 -10   5      370.17      404.95     17.47 o 
   8 -10   5       31.47       44.04      3.92 o 
   9 -10   5       24.00       37.79      4.92 o 
  10 -10   5      167.36      194.71      7.39 o 
  11 -10   5        0.05       -0.35      2.37 o 
  12 -10   5        0.07       -2.44      2.62 o 
 -10  -9   5        0.07        1.89      3.06 o 
  -9  -9   5        9.23       11.72      2.97 o 
  -8  -9   5        6.61        8.75      1.66 o 
  -7  -9   5       35.49       36.28      1.59 o 
  -6  -9   5        0.24        3.28      3.78 o 
  -5  -9   5       42.68       43.64      1.56 o 
  -4  -9   5        4.47        1.54      1.80 o 
  -3  -9   5       99.01      101.88      5.39 o 
  -2  -9   5     1261.10     1238.76     35.21 o 
  -1  -9   5     1021.89     1080.46     27.49 o 
   0  -9   5     1009.02     1097.62     23.82 o 
   1  -9   5       38.11       35.51      2.49 o 
   2  -9   5      186.18      110.34      4.22 o 
   3  -9   5       52.27       38.17      4.72 o 
   4  -9   5      306.43      323.57      8.84 o 
   5  -9   5       50.92       46.10      2.86 o 
   6  -9   5      304.70      326.49     14.02 o 
   7  -9   5      227.36      199.61      8.71 o 
   8  -9   5        1.01       -0.69      2.12 o 
   9  -9   5        2.07        3.24      2.04 o 
  10  -9   5        1.64        1.84      2.42 o 
  11  -9   5       31.25       29.78      3.57 o 
  12  -9   5        1.03       -0.49      2.29 o 
 -11  -8   5        0.25        2.47      2.75 o 
 -10  -8   5        0.30        0.97      2.49 o 
  -9  -8   5        9.90        8.15      2.91 o 
  -8  -8   5       11.83        9.36      2.86 o 
  -7  -8   5       24.54       17.17      1.50 o 
  -6  -8   5       16.34       15.84      1.13 o 
  -5  -8   5      184.48      195.45      9.48 o 
  -4  -8   5       57.59       60.83      3.39 o 
  -3  -8   5      406.61      378.91     11.54 o 
  -2  -8   5        5.93        4.64      2.55 o 
  -1  -8   5       31.12       13.91      1.95 o 
   0  -8   5       89.52       88.29      3.79 o 
   1  -8   5     2028.53     2014.93     41.46 o 
   2  -8   5      424.43      397.00      8.62 o 
   3  -8   5      236.43      207.67      5.02 o 
   4  -8   5      237.08      280.06      8.47 o 
   5  -8   5       23.11       12.47      1.84 o 
   6  -8   5        6.87        4.59      1.67 o 
   7  -8   5      193.41      183.59      4.90 o 
   8  -8   5      274.47      330.91     12.59 o 
   9  -8   5       26.16       15.32      3.20 o 
  10  -8   5        9.78       11.06      2.55 o 
  11  -8   5       26.15       33.30      3.29 o 
  12  -8   5        0.12        1.98      2.37 o 
  13  -8   5        2.47       -1.00      2.14 o 
 -11  -7   5        2.18       -0.30      3.60 o 
 -10  -7   5        2.17        1.95      3.75 o 
  -9  -7   5        9.25       11.84      4.49 o 
  -8  -7   5       17.21       19.78      4.79 o 
  -7  -7   5        2.64        3.99      1.00 o 
  -6  -7   5        0.02        0.12      1.22 o 
  -5  -7   5       69.94       90.79      3.67 o 
  -4  -7   5       50.29       37.43      1.26 o 
  -3  -7   5      390.19      340.11     10.49 o 
  -2  -7   5      290.28      260.25      7.79 o 
  -1  -7   5      140.00      130.95      7.94 o 
   0  -7   5      248.37      246.97      4.82 o 
   1  -7   5      536.60      499.00      8.42 o 
   2  -7   5     2406.60     2145.31     41.16 o 
   3  -7   5       30.59       33.22      2.24 o 
   4  -7   5      452.84      585.86     17.21 o 
   5  -7   5       64.23       56.71      2.52 o 
   6  -7   5       31.53       36.42      2.33 o 
   7  -7   5       50.73       60.40      8.66 o 
   8  -7   5       43.93       42.90      3.21 o 
   9  -7   5       35.82       35.74      4.26 o 
  10  -7   5       46.69       53.34      4.71 o 
  11  -7   5       67.66       68.41      6.20 o 
  12  -7   5        0.18       -1.44      2.25 o 
  13  -7   5        6.04        7.56      2.45 o 
 -12  -6   5        0.03       -0.15      3.60 o 
 -11  -6   5        6.84        0.00      5.54 o 
 -10  -6   5        3.98        0.15      3.45 o 
  -9  -6   5        1.66        3.45      4.05 o 
  -8  -6   5       71.78       62.03      6.14 o 
  -7  -6   5        2.25        4.94      3.60 o 
  -6  -6   5       25.05        8.85      1.01 o 
  -5  -6   5      312.48      273.52      6.67 o 
  -4  -6   5     1310.49     1402.09     26.67 o 
  -3  -6   5      139.67      145.25      3.41 o 
  -2  -6   5       57.37       55.29      3.45 o 
  -1  -6   5     5495.78     5171.56    183.69 o 
   0  -6   5       79.35       84.62      2.38 o 
   1  -6   5     2134.82     1968.02     36.84 o 
   2  -6   5       26.49       15.20      1.57 o 
   3  -6   5     4974.68     5603.70    163.83 o 
   4  -6   5      872.88      794.31     10.83 o 
   5  -6   5        0.05        3.63      1.68 o 
   6  -6   5        5.50       12.02      1.97 o 
   7  -6   5       40.97       30.76      1.98 o 
   8  -6   5      262.62      284.33     17.77 o 
   9  -6   5       90.53       85.44      3.56 o 
  10  -6   5        0.86        0.23      1.92 o 
  11  -6   5        0.50        4.22      2.73 o 
  12  -6   5        2.71        1.29      2.22 o 
  13  -6   5        0.63        1.49      2.73 o 
 -12  -5   5        1.42       12.29      5.09 o 
 -11  -5   5        0.20        0.45      3.75 o 
 -10  -5   5        5.46        6.59      4.34 o 
  -9  -5   5       72.41       80.61      7.19 o 
  -8  -5   5        0.27       -3.45      3.60 o 
  -7  -5   5      111.15      111.02      7.49 o 
  -6  -5   5       21.86       31.76      4.20 o 
  -5  -5   5      267.53      241.67     10.04 o 
  -4  -5   5     3262.93     2858.14    333.06 o 
  -3  -5   5     1266.29     1277.30     54.76 o 
  -2  -5   5     2622.95     2706.76     77.01 o 
  -1  -5   5       50.06       52.44      2.85 o 
   0  -5   5       83.86       91.30      4.15 o 
   1  -5   5      195.51      220.80      2.93 o 
   2  -5   5     1250.85     1168.39     14.83 o 
   3  -5   5     1686.15     1749.95     47.22 o 
   4  -5   5     2630.74     2672.03     43.89 o 
   5  -5   5      275.38      281.88      5.38 o 
   6  -5   5      463.97      440.36     11.72 o 
   7  -5   5       35.15       38.44      2.81 o 
   8  -5   5      116.73      122.09      3.81 o 
   9  -5   5       31.94       27.68      2.26 o 
  10  -5   5       45.31       61.03      4.25 o 
  11  -5   5       21.77       19.05      2.87 o 
  12  -5   5        5.19        6.63      3.75 o 
  13  -5   5        0.08       -2.23      2.23 o 
 -12  -4   5        5.45       20.68      5.54 o 
 -11  -4   5        0.47        3.45      6.89 o 
 -10  -4   5        2.14        1.23      1.62 o 
  -9  -4   5        4.23        5.29      2.38 o 
  -8  -4   5       47.37       61.43      3.75 o 
  -7  -4   5       41.49       41.47      4.94 o 
  -6  -4   5      133.65      141.50      3.79 o 
  -5  -4   5      334.90      287.82     10.49 o 
  -4  -4   5     3360.63     3405.55    110.57 o 
  -3  -4   5     8939.95    10895.38    495.63 o 
  -2  -4   5       36.38       57.83      3.15 o 
  -1  -4   5     1356.20     1478.01    104.43 o 
   0  -4   5      112.71       92.89      1.96 o 
   1  -4   5        1.32        1.27      0.74 o 
   2  -4   5      554.34      476.58      6.73 o 
   3  -4   5     3931.39     4084.82     88.19 o 
   4  -4   5      962.18      998.78     22.77 o 
   5  -4   5     1055.57      934.73     16.48 o 
   6  -4   5      823.39      891.50     16.51 o 
   7  -4   5       32.07       33.82      3.07 o 
   8  -4   5       48.97       59.76      3.35 o 
   9  -4   5       15.08       14.27      5.15 o 
  10  -4   5        0.37        1.50      1.53 o 
  11  -4   5        9.81        7.18      2.61 o 
  12  -4   5        0.54       -1.29      1.80 o 
  13  -4   5        0.00       -0.41      1.41 o 
 -12  -3   5        0.00        6.60      7.27 o 
 -11  -3   5       19.49       25.68      2.67 o 
 -10  -3   5        1.36        4.52      1.73 o 
  -9  -3   5        1.97        2.28      1.44 o 
  -8  -3   5       68.66       77.24      5.56 o 
  -7  -3   5        5.00        2.91      1.14 o 
  -6  -3   5       40.49       28.96      1.84 o 
  -5  -3   5      109.27      116.13      2.21 o 
  -4  -3   5     1651.17     1695.96     31.38 o 
  -3  -3   5     1087.32     1230.82     30.56 o 
  -2  -3   5       25.28       17.53      1.95 o 
  -1  -3   5       35.24       29.68      0.99 o 
   0  -3   5     9725.59    10607.16    309.83 o 
   1  -3   5     1599.13     1517.90     19.60 o 
   2  -3   5      702.65      679.72     15.21 o 
   3  -3   5     1681.24     1559.13     21.23 o 
   4  -3   5      248.46      245.82      3.68 o 
   5  -3   5      393.93      451.03      7.06 o 
   6  -3   5       17.12       18.55      2.05 o 
   7  -3   5       72.85       70.75      2.79 o 
   8  -3   5      279.00      291.15      8.74 o 
   9  -3   5        3.79        5.80      3.22 o 
  10  -3   5       15.14       11.22      3.12 o 
  11  -3   5        0.74       -1.27      2.18 o 
  12  -3   5        0.22        0.12      1.10 o 
  13  -3   5        1.28        1.66      2.31 o 
 -13  -2   5        0.00       -2.40      4.64 o 
 -12  -2   5        0.83        3.51      4.05 o 
 -11  -2   5        2.77       -0.04      2.13 o 
 -10  -2   5       25.03       46.65      3.73 o 
  -9  -2   5       44.09       36.98      2.20 o 
  -8  -2   5      315.97      361.67      6.92 o 
  -7  -2   5        7.07       12.43      1.52 o 
  -6  -2   5      164.65      148.82      3.09 o 
  -5  -2   5      718.83      691.64      9.56 o 
  -4  -2   5     2255.87     2383.19    147.06 o 
  -3  -2   5     9397.64    10505.59    321.17 o 
  -2  -2   5      549.80      622.77     16.71 o 
  -1  -2   5     7180.81     7953.08    207.65 o 
   0  -2   5       34.05       27.34      1.02 o 
   1  -2   5     9454.31    10929.68    327.41 o 
   2  -2   5     1073.33     1077.22     15.31 o 
   3  -2   5       28.13       36.02      0.95 o 
   4  -2   5      481.69      467.16      5.09 o 
   5  -2   5      170.69      173.07      2.52 o 
   6  -2   5      560.94      527.97      6.97 o 
   7  -2   5       39.39       42.03      1.52 o 
   8  -2   5       11.00       14.57      1.62 o 
   9  -2   5        1.81        1.62      1.36 o 
  10  -2   5        9.11       11.71      1.59 o 
  11  -2   5        0.00       -1.06      1.29 o 
  12  -2   5        1.73       -0.98      1.59 o 
 -13  -1   5        4.59        9.98      3.07 o 
 -12  -1   5        0.14        0.98      1.80 o 
 -11  -1   5       32.53       50.74      2.97 o 
 -10  -1   5       13.74       18.79      2.32 o 
  -9  -1   5       63.15       73.48      5.71 o 
  -8  -1   5       67.22       70.64      2.54 o 
  -7  -1   5      303.10      301.88      5.35 o 
  -6  -1   5     1469.55     1545.06     24.69 o 
  -5  -1   5     1262.53     1309.27     56.10 o 
  -4  -1   5      819.12      816.22     13.77 o 
  -3  -1   5      525.54      502.44      7.79 o 
  -2  -1   5     1762.84     1707.00     28.55 o 
  -1  -1   5     4097.27     4311.71     91.01 o 
   0  -1   5     7347.87     5942.10   2002.06 o 
   1  -1   5     1330.53     1304.28     13.44 o 
   2  -1   5     1610.51     1605.72     21.97 o 
   3  -1   5     1692.38     1779.11     25.82 o 
   4  -1   5      591.52      594.19      6.05 o 
   5  -1   5      572.92      550.46      6.43 o 
   6  -1   5       38.21       35.84      2.15 o 
   7  -1   5      118.07      120.54      3.16 o 
   8  -1   5        1.54        1.78      1.15 o 
   9  -1   5        2.20        2.35      1.08 o 
  10  -1   5       53.12       50.90      2.54 o 
  11  -1   5        0.20        2.48      1.60 o 
  12  -1   5        3.21        1.37      1.34 o 
 -13   0   5        0.50        4.53      2.66 o 
 -12   0   5       22.59       26.04      3.82 o 
 -11   0   5       10.73       15.31      2.95 o 
 -10   0   5        7.30        3.58      2.17 o 
  -9   0   5      225.97      234.63      6.10 o 
  -8   0   5      169.94      193.97      4.33 o 
  -7   0   5       11.39       19.35      1.57 o 
  -6   0   5      833.27      756.05     15.14 o 
  -5   0   5      412.27      474.93      9.16 o 
  -4   0   5      512.99      454.79      8.53 o 
  -3   0   5      388.69      373.85      6.41 o 
  -2   0   5     1943.42     1857.03     33.90 o 
  -1   0   5     7488.13     8717.11    238.25 o 
   0   0   5      862.01      828.58     10.79 o 
   1   0   5     9141.26    10111.41    289.09 o 
   2   0   5     6162.02     6520.70    225.19 o 
   3   0   5      250.72      235.68      4.76 o 
   4   0   5     1111.14     1267.86     13.78 o 
   5   0   5        6.42        5.70      0.91 o 
   6   0   5       23.93       29.56      1.14 o 
   7   0   5       34.04       45.36      2.51 o 
   8   0   5        6.05        6.80      1.26 o 
   9   0   5       24.81       29.91      1.79 o 
  10   0   5        2.19        2.88      2.26 o 
  11   0   5        1.74       -0.70      1.63 o 
  12   0   5        0.00       -0.25      1.74 o 
 -13   1   5        1.60        6.80      2.43 o 
 -12   1   5       21.35       17.67      2.68 o 
 -11   1   5        5.45        8.34      2.38 o 
 -10   1   5        8.09        9.34      1.92 o 
  -9   1   5      144.49      141.63      3.99 o 
  -8   1   5      189.05      238.18      4.92 o 
  -7   1   5      245.36      230.33      8.01 o 
  -6   1   5       28.56       30.84      2.70 o 
  -5   1   5       17.00       17.23      2.79 o 
  -4   1   5     1461.60     1435.39     25.85 o 
  -3   1   5     2411.50     2358.57     44.76 o 
  -2   1   5     5961.05     6073.91    150.93 o 
  -1   1   5     6303.75     7171.33    184.18 o 
   0   1   5      203.87      187.79      2.41 o 
   1   1   5     2642.12     3030.98    114.99 o 
   2   1   5      537.09      573.54     13.63 o 
   3   1   5      491.08      574.90     10.33 o 
   4   1   5     1445.24     1376.29     15.47 o 
   5   1   5      909.02      916.23     13.03 o 
   6   1   5       26.24       29.28      3.52 o 
   7   1   5      250.93      290.32      5.08 o 
   8   1   5       64.13       72.07      2.46 o 
   9   1   5       28.67       26.51      4.41 o 
  10   1   5       17.63       15.39      1.95 o 
  11   1   5        2.31        2.60      1.61 o 
  12   1   5        0.03        0.30      4.05 o 
 -13   2   5        1.89        1.64      4.80 o 
 -12   2   5        4.54       -0.32      1.89 o 
 -11   2   5        0.02       -1.22      1.98 o 
 -10   2   5        4.19       -1.16      1.90 o 
  -9   2   5        3.36        5.53      1.89 o 
  -8   2   5       63.87       68.10     12.09 o 
  -7   2   5      780.64      797.39     22.93 o 
  -6   2   5       16.32       13.06      2.33 o 
  -5   2   5      971.69      902.48     17.32 o 
  -4   2   5     1837.60     1942.86     37.40 o 
  -3   2   5        8.11        4.29      2.17 o 
  -2   2   5      985.55      869.27     13.24 o 
  -1   2   5       50.70       57.59      2.25 o 
   0   2   5       33.86       36.64      1.27 o 
   1   2   5      151.96      162.27      2.01 o 
   2   2   5     1483.38     1662.61     96.11 o 
   3   2   5     7640.47     8994.52    222.52 o 
   4   2   5     1431.07     1609.54     21.07 o 
   5   2   5      341.12      377.79      7.47 o 
   6   2   5      391.29      378.12      7.43 o 
   7   2   5      184.49      194.91      5.12 o 
   8   2   5       19.09       21.82      1.66 o 
   9   2   5        1.23       -0.47      1.63 o 
  10   2   5        8.27        8.68      2.19 o 
  11   2   5        0.90        0.45      3.30 o 
 -13   3   5        6.56        1.62      2.11 o 
 -12   3   5        0.82        0.02      1.91 o 
 -11   3   5      101.82      114.01      5.15 o 
 -10   3   5       93.87       93.48      4.22 o 
  -9   3   5       32.29       36.88      2.82 o 
  -8   3   5      387.92      418.38     12.02 o 
  -7   3   5        0.03        0.75      2.62 o 
  -6   3   5      350.71      356.39     10.06 o 
  -5   3   5      154.11      175.33      6.17 o 
  -4   3   5     2276.60     2316.13     47.45 o 
  -3   3   5     5583.88     5835.76    149.27 o 
  -2   3   5      780.08      803.54     12.71 o 
  -1   3   5     1286.18     1351.28     22.22 o 
   0   3   5     1753.59     1907.19     31.73 o 
   1   3   5     5243.38     6602.71    161.68 o 
   2   3   5     3053.74     3327.82     82.43 o 
   3   3   5     1199.24     1148.12     13.61 o 
   4   3   5     2686.30     2785.97     43.05 o 
   5   3   5      121.33      120.53      2.06 o 
   6   3   5      353.39      356.63      7.76 o 
   7   3   5       16.70       22.78      1.03 o 
   8   3   5        9.32        8.00      0.96 o 
   9   3   5       96.28      107.40      2.48 o 
  10   3   5       50.99       50.77      1.89 o 
  11   3   5        3.26        1.35      5.69 o 
 -13   4   5        1.00        1.31      3.01 o 
 -12   4   5        1.28        0.57      2.71 o 
 -11   4   5        0.21       -0.52      1.90 o 
 -10   4   5       11.11       14.32      2.67 o 
  -9   4   5      137.16      140.10      8.91 o 
  -8   4   5      146.16      170.66     12.29 o 
  -7   4   5      174.90      205.77      8.55 o 
  -6   4   5      469.56      503.54     13.33 o 
  -5   4   5     1242.37     1124.70     26.20 o 
  -4   4   5     4477.13     4740.52    118.28 o 
  -3   4   5     3769.34     3795.68     87.35 o 
  -2   4   5      734.77      737.30     12.93 o 
  -1   4   5     1275.40     1319.62     23.58 o 
   0   4   5     4054.68     4409.84    102.03 o 
   1   4   5     1072.28     1073.49     15.57 o 
   2   4   5        6.14       10.64      0.67 o 
   3   4   5      386.40      363.58      9.29 o 
   4   4   5      149.03      132.15      1.84 o 
   5   4   5        3.64        2.66      0.62 o 
   6   4   5      234.11      239.52      4.54 o 
   7   4   5       65.05       52.73      2.79 o 
   8   4   5        0.27        2.06      0.96 o 
   9   4   5        7.98        8.01      1.22 o 
  10   4   5        1.20        2.25      3.45 o 
  11   4   5        0.00       -1.20      3.45 o 
 -13   5   5        0.36        2.22      2.37 o 
 -12   5   5        0.00        1.00      2.10 o 
 -11   5   5        0.18       -3.00      3.00 o 
 -10   5   5        7.10        3.06      2.55 o 
  -9   5   5        7.56        9.81      6.51 o 
  -8   5   5     1303.04     1205.52     30.29 o 
  -7   5   5      431.58      417.08     11.71 o 
  -6   5   5      582.48      538.59     22.70 o 
  -5   5   5     4854.33     5019.28    134.00 o 
  -4   5   5     1097.24     1109.74     22.04 o 
  -3   5   5      790.25     1051.12     19.39 o 
  -2   5   5      104.55       58.43      4.64 o 
  -1   5   5      145.25      146.62      2.75 o 
   0   5   5       17.08       15.00      0.95 o 
   1   5   5        8.34        5.79      1.17 o 
   2   5   5      708.10      722.67     10.38 o 
   3   5   5      631.40      612.62      9.76 o 
   4   5   5      308.27      310.76      5.27 o 
   5   5   5       66.44       77.90      3.18 o 
   6   5   5        9.78       12.26      1.90 o 
   7   5   5      103.19      101.17      2.43 o 
   8   5   5        0.08        1.61      0.97 o 
   9   5   5       25.26       25.29      1.97 o 
  10   5   5       42.71       51.54      6.14 o 
  11   5   5        4.83       -0.45      3.30 o 
 -13   6   5        7.74        0.80      2.72 o 
 -12   6   5        0.67       -2.16      2.43 o 
 -11   6   5       89.64       75.08     19.63 o 
 -10   6   5      297.60      269.80     13.53 o 
  -9   6   5       55.41       43.68      5.56 o 
  -8   6   5      496.41      562.93     17.58 o 
  -7   6   5      318.92      360.59     13.19 o 
  -6   6   5      450.93      472.10     13.61 o 
  -5   6   5     1763.34     1610.58     34.96 o 
  -4   6   5      121.93      152.11      5.15 o 
  -3   6   5       16.57       25.38      1.96 o 
  -2   6   5      466.33      509.83      9.58 o 
  -1   6   5       61.15       55.44      1.91 o 
   0   6   5      478.17      429.56      7.15 o 
   1   6   5       69.58       64.06      1.64 o 
   2   6   5      149.26      136.40      3.33 o 
   3   6   5       10.06        5.54      1.50 o 
   4   6   5      848.75      855.87     12.15 o 
   5   6   5        0.49       -0.46      0.74 o 
   6   6   5       80.56       95.95      2.35 o 
   7   6   5      390.59      381.45     11.05 o 
   8   6   5        4.43        2.98      1.49 o 
   9   6   5        8.16        8.54      7.04 o 
  10   6   5       38.60       45.55      9.74 o 
 -12   7   5        0.67       -1.95      2.65 o 
 -11   7   5       26.66       23.49     16.41 o 
 -10   7   5       12.04        7.05      6.22 o 
  -9   7   5      114.59      105.92      7.26 o 
  -8   7   5     1174.49     1171.24     31.63 o 
  -7   7   5      158.55      157.92      7.15 o 
  -6   7   5        0.15        2.11      4.72 o 
  -5   7   5       54.08       57.94      4.56 o 
  -4   7   5      827.45      749.99     24.57 o 
  -3   7   5      768.85      720.69     14.57 o 
  -2   7   5        3.06        3.00      1.38 o 
  -1   7   5      830.75      843.05     14.35 o 
   0   7   5      102.67       97.87      2.59 o 
   1   7   5      826.92      801.70     13.08 o 
   2   7   5      852.92      803.53     17.53 o 
   3   7   5       27.85       30.27      1.91 o 
   4   7   5     1130.26     1144.21     22.75 o 
   5   7   5       17.05       18.07      1.35 o 
   6   7   5       69.01       57.95      2.18 o 
   7   7   5      210.10      241.80     10.94 o 
   8   7   5       16.51       12.66      3.62 o 
   9   7   5       80.44       86.75      7.49 o 
  10   7   5       22.31       35.06      5.24 o 
 -12   8   5       11.33        5.23      3.01 o 
 -11   8   5       17.21        1.15      3.81 o 
 -10   8   5       44.00       23.55     21.95 o 
  -9   8   5       33.55       48.06      5.69 o 
  -8   8   5       28.79       17.00      4.08 o 
  -7   8   5       91.06      118.92      7.44 o 
  -6   8   5        9.19       11.91      2.97 o 
  -5   8   5       52.82       66.49      4.64 o 
  -4   8   5     4066.92     3987.34    107.43 o 
  -3   8   5      132.08      126.11      5.17 o 
  -2   8   5      306.50      296.77      7.15 o 
  -1   8   5       77.11       73.79      3.22 o 
   0   8   5       71.38       65.55      2.79 o 
   1   8   5      212.20      231.08      6.51 o 
   2   8   5       15.46       10.33      1.83 o 
   3   8   5       89.21      103.97      5.29 o 
   4   8   5     1325.96     1417.61     43.60 o 
   5   8   5       20.75       27.12      3.39 o 
   6   8   5      244.78      221.15      6.71 o 
   7   8   5       94.16       96.70      2.42 o 
   8   8   5        5.63        0.45      3.30 o 
   9   8   5       16.31       15.43      4.49 o 
 -12   9   5        0.01        2.88      4.71 o 
 -11   9   5        0.90       -1.98      4.01 o 
 -10   9   5        6.40        5.32      4.13 o 
  -9   9   5       28.49       41.93      6.44 o 
  -8   9   5        8.80       19.50      4.93 o 
  -7   9   5      218.15      201.31      8.42 o 
  -6   9   5      168.77      152.54      6.51 o 
  -5   9   5       52.31       62.30      5.01 o 
  -4   9   5      402.46      435.29     12.07 o 
  -3   9   5      169.40      163.70      6.37 o 
  -2   9   5      562.91      523.12     12.59 o 
  -1   9   5      229.91      265.50      6.57 o 
   0   9   5      153.08      153.56      5.53 o 
   1   9   5     1577.87     1539.49     32.66 o 
   2   9   5      536.29      507.53      9.85 o 
   3   9   5      781.47      804.22     17.12 o 
   4   9   5      455.15      488.74     14.53 o 
   5   9   5        1.42        1.21      1.17 o 
   6   9   5       18.55       14.97      4.17 o 
   7   9   5       28.57       24.76      6.51 o 
   9   9   5        2.83        1.80      3.45 o 
 -11  10   5        7.67        3.05      5.10 o 
 -10  10   5       10.60        6.28      4.27 o 
  -9  10   5       75.84       72.63      8.47 o 
  -8  10   5       79.89       80.36      7.51 o 
  -7  10   5        1.00        3.27      3.78 o 
  -6  10   5      154.76      143.13      6.67 o 
  -5  10   5      255.10      250.59      9.86 o 
  -4  10   5     1399.24     1342.07     37.98 o 
  -3  10   5       37.39       38.88      3.81 o 
  -2  10   5     1022.15     1038.78     31.09 o 
  -1  10   5       12.55       13.22      2.28 o 
   0  10   5       59.93       59.21      4.66 o 
   1  10   5      334.59      340.22      8.22 o 
   2  10   5       50.59       45.88      2.85 o 
   3  10   5       49.68       51.54      3.45 o 
   4  10   5        2.29        3.46      2.59 o 
   5  10   5       22.07       27.18      7.37 o 
   6  10   5       57.93       67.79      5.85 o 
 -11  11   5        0.01       -0.06      4.74 o 
 -10  11   5       30.00       34.39     12.29 o 
  -9  11   5        0.96       -2.37      3.90 o 
  -8  11   5      107.41      112.21      7.30 o 
  -7  11   5        1.77        1.50      3.74 o 
  -6  11   5       64.48       48.97      4.76 o 
  -5  11   5      319.68      357.31     11.24 o 
  -4  11   5       51.32       53.83      4.02 o 
  -3  11   5      427.50      364.04     13.41 o 
  -2  11   5      210.60      219.91      9.59 o 
  -1  11   5      195.86      199.59      7.87 o 
   0  11   5        0.02       -0.06      1.68 o 
   1  11   5      122.12      124.13      3.76 o 
   2  11   5       84.26       74.70      2.96 o 
   3  11   5      655.12      682.16     23.07 o 
   4  11   5       10.00        9.24      2.70 o 
   5  11   5        9.05       15.45      5.33 o 
   6  11   5       43.21       43.37      2.56 o 
 -10  12   5       11.84       15.65      5.33 o 
  -9  12   5       29.07       26.09      6.59 o 
  -8  12   5      132.35      134.54      8.52 o 
  -7  12   5        5.25        4.05      5.39 o 
  -6  12   5       32.31       42.48      7.73 o 
  -5  12   5      122.37      128.71      6.67 o 
  -4  12   5       68.63      103.69      6.89 o 
  -3  12   5       17.25       17.23      3.22 o 
  -2  12   5       15.16       12.56      3.67 o 
  -1  12   5        7.82       11.04      2.12 o 
   0  12   5      157.01      186.06      7.45 o 
   1  12   5       22.19       25.22      2.22 o 
   2  12   5        2.26        1.15      1.47 o 
   3  12   5       14.09        5.69      2.40 o 
   4  12   5       10.30        5.54      4.64 o 
   5  12   5       14.00       16.29      2.85 o 
 -10  13   5        3.27        2.89      4.33 o 
  -9  13   5       31.65       24.18      7.14 o 
  -8  13   5        1.88        6.83      4.18 o 
  -7  13   5       16.96       22.29      4.71 o 
  -6  13   5        8.42        5.07      4.33 o 
  -5  13   5      206.22      240.87      9.22 o 
  -4  13   5       55.70       62.46      5.67 o 
  -3  13   5      149.42      165.23      9.27 o 
  -2  13   5        3.78        3.45      2.65 o 
  -1  13   5       26.42       14.83      2.38 o 
   0  13   5       31.50       29.06      4.42 o 
   1  13   5       19.68       14.50      2.11 o 
   2  13   5        3.26        6.30      2.85 o 
   3  13   5        0.83        2.85      2.25 o 
   4  13   5        0.00       -0.75      2.10 o 
   5  13   5        1.36        1.59      1.56 o 
  -9  14   5        0.15        2.58      4.13 o 
  -8  14   5       38.82       36.53      6.04 o 
  -7  14   5       28.03       39.83      5.77 o 
  -6  14   5        8.47        6.52      3.81 o 
  -5  14   5       46.46       37.13      5.63 o 
  -4  14   5       25.37       30.20      3.97 o 
  -3  14   5      113.73      132.37     10.86 o 
  -2  14   5       30.51       28.63      3.34 o 
  -1  14   5        0.98        2.06      2.56 o 
   0  14   5       52.43       55.32      3.49 o 
   1  14   5        2.07        3.21      2.32 o 
   2  14   5        9.34       11.07      2.11 o 
   3  14   5        2.99       -0.30      3.45 o 
   4  14   5       19.89       17.83      3.00 o 
  -8  15   5       11.81        9.10      7.52 o 
  -7  15   5        2.57        5.44      4.08 o 
  -6  15   5      102.09      113.10      9.89 o 
  -5  15   5      167.16      202.56      9.43 o 
  -4  15   5      206.65      216.43     13.48 o 
  -3  15   5       30.01       35.64      8.09 o 
  -2  15   5       19.35       15.82      3.18 o 
  -1  15   5       16.98       15.09      3.45 o 
   0  15   5       85.44       83.83      4.24 o 
   1  15   5        3.67        0.21      2.13 o 
   2  15   5        0.03       -0.74      2.02 o 
   3  15   5       18.75       18.43      3.45 o 
  -6  16   5        0.73       -0.99      3.43 o 
  -5  16   5       94.05       99.10     10.11 o 
  -4  16   5        2.48        5.27      3.89 o 
  -3  16   5       12.62        7.49      5.24 o 
  -2  16   5        0.34        4.10      2.70 o 
  -1  16   5       11.53        9.76      5.99 o 
   0  16   5       12.66        5.28      5.09 o 
   1  16   5       30.11       30.78     10.11 o 
   1 -20   6        0.07        4.73      3.97 o 
   3 -20   6        2.98       -2.49      4.20 o 
   4 -20   6        0.03        0.23      3.55 o 
  -2 -19   6        7.38        4.49      5.24 o 
  -1 -19   6       14.21       11.09      5.84 o 
   0 -19   6        4.59        5.32      3.71 o 
   1 -19   6        1.52        3.90      4.94 o 
   2 -19   6        1.55        0.95      3.34 o 
   3 -19   6       43.89       28.02      7.49 o 
   4 -19   6       71.65       89.16     30.12 o 
   5 -19   6        9.54        8.00      4.40 o 
   6 -19   6       21.20       25.60      5.45 o 
   7 -19   6        3.56        6.05      4.34 o 
  -4 -18   6        0.56       -0.60      7.19 o 
  -3 -18   6        5.67        0.30      4.34 o 
  -2 -18   6        7.15       -2.85      4.94 o 
  -1 -18   6        0.94       -1.80      4.64 o 
   0 -18   6       10.37        9.44      5.54 o 
   1 -18   6       71.49       90.26      6.73 o 
   2 -18   6        2.96        0.60      3.28 o 
   3 -18   6      161.27      170.87     17.53 o 
   4 -18   6        7.34        6.79      5.00 o 
   5 -18   6      104.21      110.55      8.47 o 
   6 -18   6        4.19        1.58      3.60 o 
   7 -18   6        0.82        1.89      6.59 o 
   8 -18   6        3.01        4.72      4.07 o 
  -5 -17   6        0.01        1.34      3.83 o 
  -4 -17   6       13.24       -2.10      4.79 o 
  -3 -17   6        0.16        0.30      4.20 o 
  -2 -17   6        5.55        7.19      5.24 o 
  -1 -17   6        3.90        2.40      4.94 o 
   0 -17   6      158.01      161.95     10.30 o 
   1 -17   6       16.43       12.28      5.02 o 
   2 -17   6      156.33      130.17      9.36 o 
   3 -17   6        0.01       -3.55      3.55 o 
   4 -17   6      157.20      167.05     19.18 o 
   5 -17   6        0.86       -4.06      4.16 o 
   6 -17   6       13.94       10.36      4.27 o 
   7 -17   6        5.04        6.68      3.96 o 
   8 -17   6       41.48       50.60      5.92 o 
   9 -17   6       17.19       25.07      6.19 o 
  -6 -16   6        2.26        0.53      3.53 o 
  -5 -16   6        3.32        5.28      3.29 o 
  -4 -16   6        0.60       -0.20      1.64 o 
  -3 -16   6       79.46       89.30      9.14 o 
  -2 -16   6        1.58        3.90      4.94 o 
  -1 -16   6      293.14      228.17     16.03 o 
   0 -16   6        2.16       -0.09      3.51 o 
   1 -16   6        0.34        2.95      3.17 o 
   2 -16   6       12.84        3.10      5.39 o 
   3 -16   6        1.53        0.60      2.65 o 
   4 -16   6        0.98       -3.37      3.37 o 
   5 -16   6       40.52       43.41      4.77 o 
   6 -16   6        7.98        8.97      4.37 o 
   7 -16   6       19.58       35.42      7.12 o 
   8 -16   6       25.56       22.92      5.55 o 
   9 -16   6        0.21        4.04      3.31 o 
  10 -16   6        0.43        3.08      3.98 o 
  -7 -15   6       14.68        3.29      6.44 o 
  -6 -15   6        3.65       -1.05      2.91 o 
  -5 -15   6       13.38        8.10      2.82 o 
  -4 -15   6       20.06        2.40      7.49 o 
  -3 -15   6       65.68       96.49      8.99 o 
  -2 -15   6       34.51       55.89      7.64 o 
  -1 -15   6       34.71       33.68      5.92 o 
   0 -15   6       97.66      128.30      7.42 o 
   1 -15   6      138.37      150.63      7.84 o 
   2 -15   6      117.67      110.41      6.78 o 
   3 -15   6        3.95        5.47      3.39 o 
   4 -15   6      638.70      613.10     52.59 o 
   5 -15   6       18.00       10.22      3.65 o 
   6 -15   6       67.24       77.12      5.61 o 
   7 -15   6        3.18        4.34      3.28 o 
   8 -15   6       43.91       43.48     14.37 o 
   9 -15   6        7.22        6.07      2.93 o 
  10 -15   6        1.65       -2.79      3.05 o 
  -8 -14   6        0.41        0.95      2.69 o 
  -7 -14   6        1.27       -1.12      2.75 o 
  -6 -14   6       11.15        4.44      3.19 o 
  -5 -14   6        5.75        7.52      1.74 o 
  -4 -14   6       27.07       25.77      5.84 o 
  -3 -14   6       30.03       24.42      9.44 o 
  -2 -14   6      126.79      152.37      9.89 o 
  -1 -14   6       30.84       41.11      4.45 o 
   0 -14   6       74.04       96.94      5.77 o 
   1 -14   6       23.60       38.04      5.52 o 
   2 -14   6        4.81        2.49      3.76 o 
   3 -14   6       44.90       51.80      5.74 o 
   4 -14   6      211.60      214.65     17.53 o 
   5 -14   6      454.56      484.95     30.41 o 
   6 -14   6        0.35        7.22      3.34 o 
   7 -14   6       30.03       44.69      4.61 o 
   8 -14   6        0.10        0.98      2.39 o 
   9 -14   6        8.67       13.34      3.64 o 
  10 -14   6        6.72        2.59      2.63 o 
  11 -14   6        7.27        7.50      4.09 o 
  -8 -13   6        0.83        3.01      2.75 o 
  -7 -13   6        7.60        4.87      6.14 o 
  -6 -13   6       38.37       36.48      4.36 o 
  -5 -13   6        2.80        4.34      1.43 o 
  -4 -13   6        1.61        0.87      1.37 o 
  -3 -13   6      144.89      188.18     10.64 o 
  -2 -13   6       92.63      116.12     12.59 o 
  -1 -13   6      312.50      301.78      8.95 o 
   0 -13   6      126.31      115.69      5.28 o 
   1 -13   6      212.18      224.90      7.36 o 
   2 -13   6      103.47      113.75      6.59 o 
   3 -13   6      113.16      121.39      5.56 o 
   4 -13   6       11.58       10.76      3.02 o 
   5 -13   6        3.27        7.17      3.72 o 
   6 -13   6        7.05        8.75      3.75 o 
   7 -13   6       99.66      115.81      7.72 o 
   8 -13   6       24.77       25.27      3.34 o 
   9 -13   6       16.52       23.10      3.45 o 
  10 -13   6        0.80        1.61      2.47 o 
  11 -13   6        3.43        1.86      2.85 o 
  -9 -12   6        2.43        3.53      3.56 o 
  -8 -12   6        3.44        1.47      3.13 o 
  -7 -12   6        8.72       13.98      2.11 o 
  -6 -12   6       34.43       39.17      3.62 o 
  -5 -12   6        4.29        3.46      1.19 o 
  -4 -12   6       44.29       39.68      2.85 o 
  -3 -12   6       27.93       24.27      4.49 o 
  -2 -12   6       21.40       22.77      4.34 o 
  -1 -12   6       88.04      115.53      4.71 o 
   0 -12   6        9.30        5.94      2.22 o 
   1 -12   6        5.03        4.49      2.22 o 
   2 -12   6      126.80      122.70      6.29 o 
   3 -12   6      384.27      402.15     12.74 o 
   4 -12   6      967.96      940.73     27.34 o 
   5 -12   6       25.66       23.85      4.35 o 
   6 -12   6      132.36      121.80      6.30 o 
   7 -12   6      181.53      176.65     11.12 o 
   8 -12   6        4.50       -0.74      2.27 o 
   9 -12   6        0.06        0.76      2.82 o 
  10 -12   6       14.80       14.92      3.55 o 
  11 -12   6        6.13        5.97      4.38 o 
  12 -12   6        4.08        5.07      2.59 o 
  -9 -11   6        1.14       -0.73      2.49 o 
  -8 -11   6        4.64        4.32      2.81 o 
  -7 -11   6       12.73       15.79      1.94 o 
  -6 -11   6        0.02        0.05      1.18 o 
  -5 -11   6       61.85       70.64      2.67 o 
  -4 -11   6       30.92       35.24      4.27 o 
  -3 -11   6      103.24      121.21      6.74 o 
  -2 -11   6       78.79       60.38      4.94 o 
  -1 -11   6        4.09        4.77      1.96 o 
   0 -11   6        0.11        0.91      1.75 o 
   1 -11   6      570.61      630.83     15.30 o 
   2 -11   6     1383.89     1437.05     40.83 o 
   3 -11   6      993.20     1062.27     23.46 o 
   4 -11   6      311.16      320.48     10.19 o 
   5 -11   6        8.57       12.30      3.60 o 
   6 -11   6        0.87        3.44      2.25 o 
   7 -11   6      100.52      104.96      4.61 o 
   8 -11   6       27.84       26.69      3.87 o 
   9 -11   6        0.08       -0.46      2.05 o 
  10 -11   6        2.09       -1.22      2.21 o 
  11 -11   6       28.43       20.65      7.71 o 
  12 -11   6        0.04       -1.68      2.56 o 
 -10 -10   6        1.47        2.21      2.81 o 
  -9 -10   6        2.55        0.97      2.54 o 
  -8 -10   6        0.04       -0.27      0.72 o 
  -7 -10   6        0.13       -0.09      1.29 o 
  -6 -10   6       81.42       80.93      3.75 o 
  -5 -10   6       39.49       39.35      2.70 o 
  -4 -10   6        2.50        1.45      0.86 o 
  -3 -10   6       33.58       40.15      7.19 o 
  -2 -10   6      148.59      161.21      7.34 o 
  -1 -10   6      297.84      316.64     13.03 o 
   0 -10   6     1775.58     1670.97     37.05 o 
   1 -10   6      283.68      287.49      8.61 o 
   2 -10   6       41.00       39.19      3.12 o 
   3 -10   6      816.72      797.70     16.52 o 
   4 -10   6      557.08      523.23     12.36 o 
   5 -10   6       65.19       66.11      6.82 o 
   6 -10   6       64.93       76.77      3.97 o 
   7 -10   6       10.55        8.65      2.62 o 
   8 -10   6      114.03       91.64      4.12 o 
   9 -10   6        2.74        0.30      1.84 o 
  10 -10   6        0.86        0.55      2.21 o 
  11 -10   6        8.18        4.87      3.27 o 
  12 -10   6        0.75        1.13      2.26 o 
 -10  -9   6        1.42        0.21      2.97 o 
  -9  -9   6       13.77        7.40      3.70 o 
  -8  -9   6       10.09        9.53      3.62 o 
  -7  -9   6       39.86       46.47      2.89 o 
  -6  -9   6       62.75       89.84      2.56 o 
  -5  -9   6      128.60      114.90      5.05 o 
  -4  -9   6       31.88       25.54      1.36 o 
  -3  -9   6      173.20      151.92      7.04 o 
  -2  -9   6      116.42       89.45      9.14 o 
  -1  -9   6      316.22      326.47     10.64 o 
   0  -9   6      602.01      600.66     13.48 o 
   1  -9   6     1836.67     1774.21     37.43 o 
   2  -9   6      199.64      217.83      5.47 o 
   3  -9   6      592.48      524.39     10.11 o 
   4  -9   6        3.35        2.85      1.70 o 
   5  -9   6      257.43      273.12     10.17 o 
   6  -9   6        0.45        0.63      1.56 o 
   7  -9   6        0.34        2.93      1.84 o 
   8  -9   6       59.61       59.28      3.84 o 
   9  -9   6       22.81       15.08      2.52 o 
  10  -9   6        2.90        2.98      2.33 o 
  11  -9   6        0.39       -1.62      2.03 o 
  12  -9   6        5.90        5.67      2.62 o 
 -11  -8   6        2.75       -0.07      2.54 o 
 -10  -8   6        1.83        2.36      2.91 o 
  -9  -8   6        5.50        2.03      2.75 o 
  -8  -8   6       18.47       11.73      3.34 o 
  -7  -8   6       22.73       10.81      3.34 o 
  -6  -8   6       65.64       57.51      2.12 o 
  -5  -8   6       19.46       13.88      1.72 o 
  -4  -8   6      126.35      119.48      5.60 o 
  -3  -8   6      253.55      248.41      8.99 o 
  -2  -8   6      308.73      317.18      9.89 o 
  -1  -8   6      106.89       93.04      4.79 o 
   0  -8   6     1488.94     1311.38     27.72 o 
   1  -8   6       14.84        8.54      1.70 o 
   2  -8   6      138.78       89.70      2.81 o 
   3  -8   6      221.33      235.82      5.46 o 
   4  -8   6        9.78        6.27      1.46 o 
   5  -8   6     1210.59     1114.82     17.52 o 
   6  -8   6        2.98        1.34      1.41 o 
   7  -8   6        7.81       19.98      2.27 o 
   8  -8   6        1.96       -1.19      1.72 o 
   9  -8   6        3.04        5.45      2.38 o 
  10  -8   6        6.34        9.69      2.37 o 
  11  -8   6        3.80       -2.16      2.16 o 
  12  -8   6        0.00       -0.67      1.89 o 
 -11  -7   6        2.28       -0.15      3.75 o 
 -10  -7   6       12.87        9.89      5.09 o 
  -9  -7   6       19.45       25.92      5.69 o 
  -8  -7   6       97.26      112.97      8.84 o 
  -7  -7   6       67.74       44.80      6.14 o 
  -6  -7   6      914.28      990.05     32.36 o 
  -5  -7   6      312.09      290.72      4.51 o 
  -4  -7   6      111.81       86.99      1.78 o 
  -3  -7   6      100.39      126.30      3.60 o 
  -2  -7   6      189.33      163.46      5.99 o 
  -1  -7   6     1000.71     1023.46     25.62 o 
   0  -7   6       26.81       39.07      3.39 o 
   1  -7   6      761.68      777.72     18.13 o 
   2  -7   6     1300.05     1288.41     37.13 o 
   3  -7   6      191.26      224.01      4.17 o 
   4  -7   6      460.80      426.82      6.13 o 
   5  -7   6       38.66       31.43      1.98 o 
   6  -7   6      120.85      118.52      3.56 o 
   7  -7   6        5.74        3.56      1.46 o 
   8  -7   6       65.06       53.96      4.74 o 
   9  -7   6       43.00       49.78      4.81 o 
  10  -7   6       19.23       17.77      3.17 o 
  11  -7   6        1.74       -0.19      1.81 o 
  12  -7   6        2.41        1.33      1.98 o 
  13  -7   6        0.00        1.85      2.24 o 
 -12  -6   6        4.57       -0.30      4.05 o 
 -11  -6   6        1.99        0.90      6.59 o 
 -10  -6   6       10.67       12.29      8.54 o 
  -9  -6   6        0.23       -4.20      4.20 o 
  -8  -6   6       77.94       80.31      7.79 o 
  -7  -6   6        0.02       -1.80      3.75 o 
  -6  -6   6      331.58      309.69     12.89 o 
  -5  -6   6       14.34       16.33      3.90 o 
  -4  -6   6     2951.93     3052.86    112.82 o 
  -3  -6   6      377.77      339.51     11.69 o 
  -2  -6   6     3810.73     4293.88    150.73 o 
  -1  -6   6      116.58      109.09      7.57 o 
   0  -6   6      615.38      659.24     21.30 o 
   1  -6   6       34.54       30.99      1.81 o 
   2  -6   6      128.42      119.19      2.70 o 
   3  -6   6       41.61       85.23      2.65 o 
   4  -6   6     1037.90     1153.41     20.33 o 
   5  -6   6      128.92      118.02      3.39 o 
   6  -6   6      109.04      116.93      3.70 o 
   7  -6   6       34.59       33.80      2.17 o 
   8  -6   6        2.23        0.51      1.85 o 
   9  -6   6        5.29        5.02      1.75 o 
  10  -6   6       26.89       28.74      3.02 o 
  11  -6   6       18.03       15.28      4.59 o 
  12  -6   6        0.23        1.01      1.69 o 
  13  -6   6        0.29        2.97      2.25 o 
 -12  -5   6        1.01       -0.75      4.34 o 
 -11  -5   6       14.60        0.30      4.05 o 
 -10  -5   6        8.90       12.44      5.09 o 
  -9  -5   6       31.65       46.90      6.59 o 
  -8  -5   6      233.36      271.49     13.03 o 
  -7  -5   6      105.77      142.48     14.08 o 
  -6  -5   6      161.47      126.75     11.69 o 
  -5  -5   6       33.52       31.91      7.04 o 
  -4  -5   6     1669.29     1667.72     50.79 o 
  -3  -5   6     4348.51     4587.69    156.72 o 
  -2  -5   6      501.70        6.14      2.25 o 
  -1  -5   6      112.19      155.54      9.51 o 
   0  -5   6        0.26        7.00      4.12 o 
   1  -5   6     1164.04      934.70     11.62 o 
   2  -5   6       76.32       72.32      1.62 o 
   3  -5   6     1701.66     1412.65     71.17 o 
   4  -5   6     4544.13     4430.90    106.09 o 
   5  -5   6      356.04      306.47      6.08 o 
   6  -5   6      399.02      374.93      7.41 o 
   7  -5   6        0.05       -0.89      1.56 o 
   8  -5   6       65.33       81.00      3.71 o 
   9  -5   6       63.72       73.55      4.87 o 
  10  -5   6        2.52       -0.70      2.07 o 
  11  -5   6        0.04        1.88      3.23 o 
  12  -5   6        0.38       -0.86      0.86 o 
  13  -5   6        1.61       -1.09      1.09 o 
 -12  -4   6        0.08       -5.24      5.24 o 
 -11  -4   6       13.02       -0.15      3.90 o 
 -10  -4   6      102.23      106.31     15.58 o 
  -9  -4   6       23.19       20.33      2.70 o 
  -8  -4   6       14.61       12.87      1.43 o 
  -7  -4   6      204.75      237.61      4.77 o 
  -6  -4   6       36.63       39.89      1.95 o 
  -5  -4   6       25.08       20.23      3.75 o 
  -4  -4   6      492.35      471.20     14.38 o 
  -3  -4   6       11.40        9.74      2.40 o 
  -2  -4   6     4396.83     4570.31    148.03 o 
  -1  -4   6      342.45      241.07      3.60 o 
   0  -4   6    12329.75    13234.94    432.88 o 
   1  -4   6      541.16      459.88     11.68 o 
   2  -4   6     4263.69     4506.60    137.54 o 
   3  -4   6       44.18       38.45      2.60 o 
   4  -4   6     1190.26     1245.16     19.22 o 
   5  -4   6      271.31      313.62      4.91 o 
   6  -4   6      172.63      195.76      5.69 o 
   7  -4   6      207.06      221.91      5.38 o 
   8  -4   6       30.13       34.24      5.24 o 
   9  -4   6       22.38       21.35      4.08 o 
  10  -4   6       24.07       15.51      3.41 o 
  11  -4   6       24.08       23.98      7.38 o 
  12  -4   6        0.04        1.82      2.12 o 
 -12  -3   6        4.05        3.90      7.94 o 
 -11  -3   6        2.24        1.36      1.63 o 
 -10  -3   6       63.85       76.98      3.12 o 
  -9  -3   6       27.49       42.77      3.87 o 
  -8  -3   6        3.82        5.13      1.32 o 
  -7  -3   6       27.63       27.12      1.47 o 
  -6  -3   6      206.31      227.19      4.37 o 
  -5  -3   6      688.38      685.29      9.42 o 
  -4  -3   6      278.93      366.63      8.90 o 
  -3  -3   6     4303.37     4813.59    292.13 o 
  -2  -3   6     2529.11     2794.48    169.60 o 
  -1  -3   6     4623.13     4941.43    163.16 o 
   0  -3   6       19.09       13.79      0.85 o 
   1  -3   6       25.59       46.13      1.21 o 
   2  -3   6      535.85      545.76      8.96 o 
   3  -3   6        0.40        0.81      0.56 o 
   4  -3   6     2966.43     2917.90     42.17 o 
   5  -3   6      430.90      451.56      5.48 o 
   6  -3   6        4.20        7.92      0.98 o 
   7  -3   6       37.03       46.23      1.88 o 
   8  -3   6      331.58      345.15      6.07 o 
   9  -3   6       56.75       69.50      3.15 o 
  10  -3   6       10.38       15.04      3.62 o 
  11  -3   6        4.83        1.62      1.39 o 
  12  -3   6        1.19        2.39      1.43 o 
 -12  -2   6        0.83        2.21      2.55 o 
 -11  -2   6        2.89        1.15      1.57 o 
 -10  -2   6       13.34        7.31      1.65 o 
  -9  -2   6       80.49       60.13      4.51 o 
  -8  -2   6      189.50      167.57      8.85 o 
  -7  -2   6      119.25      118.26      3.56 o 
  -6  -2   6     1608.50     1656.36     26.87 o 
  -5  -2   6      531.05      565.94     11.88 o 
  -4  -2   6       19.68       23.79      2.45 o 
  -3  -2   6      302.01      265.90      5.09 o 
  -2  -2   6      695.27      550.30      8.16 o 
  -1  -2   6      873.45      716.87     37.91 o 
   0  -2   6     1880.06     1787.52     28.91 o 
   1  -2   6        3.29        5.45      0.93 o 
   2  -2   6     5140.45     5535.23    107.40 o 
   3  -2   6      540.19      583.88      9.32 o 
   4  -2   6      412.14      364.63      4.11 o 
   5  -2   6      502.13      501.50      8.48 o 
   6  -2   6      171.43      167.95      3.11 o 
   7  -2   6       41.38       49.75      1.73 o 
   8  -2   6       35.89       30.25      1.69 o 
   9  -2   6        0.16        1.04      0.95 o 
  10  -2   6        9.75       11.09      1.45 o 
  11  -2   6       22.99       22.47      6.07 o 
  12  -2   6        0.08       -0.08      1.75 o 
 -13  -1   6        1.07       -1.15      3.23 o 
 -12  -1   6        0.03        3.19      3.05 o 
 -11  -1   6       19.16       15.82      4.37 o 
 -10  -1   6       12.44       13.72      4.29 o 
  -9  -1   6       49.67       50.73      3.09 o 
  -8  -1   6        2.95        1.90      1.17 o 
  -7  -1   6       69.52       81.83      3.40 o 
  -6  -1   6      185.81      219.30      8.75 o 
  -5  -1   6       88.05      100.30      4.12 o 
  -4  -1   6        0.22        4.46      1.32 o 
  -3  -1   6     1892.22     1568.50     27.12 o 
  -2  -1   6      929.68      877.41     13.14 o 
  -1  -1   6      293.89      345.98      4.61 o 
   0  -1   6       82.65       77.73      2.02 o 
   1  -1   6     2532.12     2652.95     52.68 o 
   2  -1   6      342.99      325.34      3.74 o 
   3  -1   6     2391.09     2555.35     80.43 o 
   4  -1   6        1.53        4.73      0.51 o 
   5  -1   6      943.86      923.33     10.83 o 
   6  -1   6       10.52       11.99      2.12 o 
   7  -1   6       17.17       19.16      1.26 o 
   8  -1   6      289.83      333.17      6.74 o 
   9  -1   6       17.07       17.01      1.43 o 
  10  -1   6       52.01       58.53      4.61 o 
  11  -1   6        4.58        2.50      1.24 o 
  12  -1   6        1.76       -0.75      4.34 o 
 -13   0   6        0.15       -1.56      2.11 o 
 -12   0   6        0.42       -0.41      1.79 o 
 -11   0   6        0.28        1.22      1.97 o 
 -10   0   6        7.08        5.36      2.32 o 
  -9   0   6       14.48       12.49      1.84 o 
  -8   0   6       17.89       18.58      2.20 o 
  -7   0   6       77.93       80.05      2.85 o 
  -6   0   6      540.76      457.06      9.80 o 
  -5   0   6       57.95       63.84      2.85 o 
  -4   0   6      193.13      148.04      3.44 o 
  -3   0   6       32.54       25.13      1.43 o 
  -2   0   6      386.23      350.47      5.14 o 
  -1   0   6        8.02        3.90      3.60 o 
   0   0   6     3215.91     3767.69     82.74 o 
   1   0   6     1519.33     1540.70     28.02 o 
   2   0   6     6049.63     6668.51    176.02 o 
   3   0   6      640.03      689.29     14.24 o 
   4   0   6      129.59       97.61      3.75 o 
   5   0   6      659.10      651.60      8.99 o 
   6   0   6      625.61      627.27     19.48 o 
   7   0   6       31.43       37.97      1.19 o 
   8   0   6       30.48       28.72      2.70 o 
   9   0   6        0.14        2.35      1.30 o 
  10   0   6        9.29        9.25      1.69 o 
  11   0   6        5.79        0.76      1.94 o 
  12   0   6        5.30        0.15      4.34 o 
 -13   1   6        3.12        5.08      2.35 o 
 -12   1   6       21.36       20.08      2.70 o 
 -11   1   6        7.23        2.19      1.93 o 
 -10   1   6       16.14       12.67      1.98 o 
  -9   1   6        8.22        6.70      2.36 o 
  -8   1   6      324.72      364.81     12.21 o 
  -7   1   6      613.40      603.01     20.23 o 
  -6   1   6        0.05        0.60      1.80 o 
  -5   1   6     1782.92     1550.52     30.67 o 
  -4   1   6       30.79       38.64     14.38 o 
  -3   1   6      422.34      321.54      5.40 o 
  -2   1   6       73.31       51.58      1.64 o 
  -1   1   6      559.25      580.56      8.38 o 
   0   1   6     2321.07     2115.88     35.12 o 
   1   1   6     1512.09     1400.70     17.32 o 
   2   1   6       56.98       55.44      3.75 o 
   3   1   6     2123.72     2096.52     67.57 o 
   4   1   6      538.75      580.84     13.11 o 
   5   1   6      839.44      873.85     19.66 o 
   6   1   6        0.01        0.37      0.97 o 
   7   1   6       56.35       60.28      1.86 o 
   8   1   6      228.56      232.56      6.19 o 
   9   1   6       93.94       96.58      7.18 o 
  10   1   6       16.96       20.65      2.59 o 
  11   1   6       11.96        9.03      8.09 o 
 -13   2   6        0.14       -0.14      2.89 o 
 -12   2   6       37.68       37.96      3.33 o 
 -11   2   6       17.14       12.86      2.43 o 
 -10   2   6        0.03        1.40      2.27 o 
  -9   2   6       24.65       18.09      2.13 o 
  -8   2   6        0.79        6.96      3.12 o 
  -7   2   6      428.68      441.10     13.05 o 
  -6   2   6      388.21      351.22      8.79 o 
  -5   2   6       10.50       10.44      2.33 o 
  -4   2   6      242.19      270.46      5.99 o 
  -3   2   6      195.72      135.52      4.27 o 
  -2   2   6     4179.92     3875.25     85.66 o 
  -1   2   6       23.33       23.45      1.06 o 
   0   2   6     1127.83     1259.27     21.35 o 
   1   2   6     3699.58     4577.45     95.56 o 
   2   2   6     1258.52     1638.36     43.01 o 
   3   2   6      900.91     1005.34     28.17 o 
   4   2   6      669.37      663.43     19.18 o 
   5   2   6      631.75      683.52      9.46 o 
   6   2   6      214.89      191.30      3.22 o 
   7   2   6       13.70       13.24      2.66 o 
   8   2   6        3.78        4.65      1.13 o 
   9   2   6        0.42        2.44      1.27 o 
  10   2   6       13.06       12.06      1.92 o 
  11   2   6        8.90        7.79      4.64 o 
 -13   3   6        7.55       -0.99      2.07 o 
 -12   3   6        1.09       -0.85      1.95 o 
 -11   3   6        0.03        2.65      2.13 o 
 -10   3   6        2.35        0.37      2.62 o 
  -9   3   6        4.39        9.75      6.37 o 
  -8   3   6      161.43      159.93      8.39 o 
  -7   3   6      175.39      180.49      7.96 o 
  -6   3   6      978.04      958.80     20.55 o 
  -5   3   6     3182.04     2949.78     70.39 o 
  -4   3   6      174.36      179.40      5.08 o 
  -3   3   6     1885.24     1913.50     37.92 o 
  -2   3   6    16564.68    19937.83    794.56 o 
  -1   3   6     4447.90     5037.94    151.92 o 
   0   3   6      118.97       82.25      2.40 o 
   1   3   6      403.14      367.87     10.11 o 
   2   3   6       15.05        9.58      0.57 o 
   3   3   6       25.44       26.17      1.08 o 
   4   3   6      228.57      247.03      5.27 o 
   5   3   6      123.31      120.23      5.74 o 
   6   3   6      108.73      114.35      2.54 o 
   7   3   6        3.41        5.89      0.94 o 
   8   3   6       16.68       19.91      1.34 o 
   9   3   6      100.68       96.16      6.56 o 
  10   3   6        1.40        2.85      3.75 o 
  11   3   6       10.15       11.24      4.64 o 
 -13   4   6        5.31        3.37      2.91 o 
 -12   4   6        4.39        4.13      2.29 o 
 -11   4   6       12.62        4.81      4.35 o 
 -10   4   6       20.35       17.03      3.48 o 
  -9   4   6       31.67       29.91      5.53 o 
  -8   4   6       15.31       53.82     38.28 o 
  -7   4   6       44.77       48.02      4.29 o 
  -6   4   6      432.06      428.11     15.15 o 
  -5   4   6     1318.96     1235.55     26.27 o 
  -4   4   6      862.26      942.88     18.49 o 
  -3   4   6     1069.31     1138.49     22.28 o 
  -2   4   6      469.50      504.83      9.25 o 
  -1   4   6        8.02        6.75      0.95 o 
   0   4   6      222.03      225.31      3.60 o 
   1   4   6      696.99      653.80     19.10 o 
   2   4   6      427.90      401.68      4.43 o 
   3   4   6      788.01      756.09     11.80 o 
   4   4   6        7.31        5.03      0.38 o 
   5   4   6       68.43       75.01      1.09 o 
   6   4   6      376.81      351.97      9.33 o 
   7   4   6        0.07        1.12      0.62 o 
   8   4   6        0.01       -0.06      0.86 o 
   9   4   6       31.10       24.00      2.44 o 
  10   4   6       24.96       25.62      5.24 o 
  11   4   6        0.12        5.99      4.05 o 
 -13   5   6        3.04        1.96      2.40 o 
 -12   5   6       13.27        8.19      4.07 o 
 -11   5   6       12.89        9.34      2.92 o 
 -10   5   6        0.59       -1.58      4.60 o 
  -9   5   6       13.17        7.90      6.29 o 
  -8   5   6      438.16      480.43     14.93 o 
  -7   5   6      314.10      348.36     19.40 o 
  -6   5   6      291.77      279.42      9.62 o 
  -5   5   6      516.28      499.75     11.60 o 
  -4   5   6       28.69       21.67      2.79 o 
  -3   5   6       46.04       41.13      2.49 o 
  -2   5   6     5181.43     5225.88    130.15 o 
  -1   5   6      112.66      139.84      3.41 o 
   0   5   6        1.77        1.92      0.79 o 
   1   5   6       38.04       43.34      1.35 o 
   2   5   6       63.64       48.52      1.42 o 
   3   5   6        1.10        2.81      1.10 o 
   4   5   6        3.22        2.36      0.70 o 
   5   5   6       47.90       52.23      3.59 o 
   6   5   6      111.74      111.76      2.28 o 
   7   5   6      105.24      109.32      2.08 o 
   8   5   6       23.45       24.23      1.13 o 
   9   5   6       59.09       49.14      5.84 o 
  10   5   6       50.04       52.59     10.19 o 
 -12   6   6        4.05        3.91      4.38 o 
 -11   6   6      114.90      123.34      8.63 o 
 -10   6   6        0.28       -0.15      3.18 o 
  -9   6   6        1.98       -2.21      3.39 o 
  -8   6   6       20.20       70.94     50.04 o 
  -7   6   6       24.23       20.49      3.70 o 
  -6   6   6      421.74      463.07     13.50 o 
  -5   6   6      617.29      598.60     14.40 o 
  -4   6   6      147.69      212.47      6.97 o 
  -3   6   6     2049.63     2025.61     41.16 o 
  -2   6   6       19.99       21.74      1.70 o 
  -1   6   6     1085.20     1014.40     18.05 o 
   0   6   6      330.61      328.23      5.80 o 
   1   6   6       12.94       12.53      1.29 o 
   2   6   6      147.44      130.30      3.33 o 
   3   6   6      452.30      437.59      8.15 o 
   4   6   6       45.50       48.38      2.62 o 
   5   6   6      600.12      629.38     13.69 o 
   6   6   6      122.57      113.49      4.61 o 
   7   6   6      479.33      473.90     19.35 o 
   8   6   6       43.09       57.23      6.74 o 
   9   6   6       67.66       84.20      7.64 o 
  10   6   6       41.60       45.40      6.14 o 
 -12   7   6       15.60        7.81      7.31 o 
 -11   7   6       29.35       12.56     11.31 o 
 -10   7   6        0.27       -0.07      3.07 o 
  -9   7   6       31.28       52.00      5.67 o 
  -8   7   6       46.28       54.16      5.51 o 
  -7   7   6      110.65      102.36      7.42 o 
  -6   7   6      177.93      166.70      6.30 o 
  -5   7   6       30.51       32.11      3.34 o 
  -4   7   6       71.43       68.49      4.60 o 
  -3   7   6       70.92       78.17      3.65 o 
  -2   7   6       57.53       47.10      2.65 o 
  -1   7   6      124.45       97.19      2.75 o 
   0   7   6       63.80       71.84      3.75 o 
   1   7   6       97.74       95.35      2.99 o 
   2   7   6     2897.43     2952.23     62.88 o 
   3   7   6       59.04       65.27      5.24 o 
   4   7   6     1422.46     1519.18     51.99 o 
   5   7   6       96.88       89.88      3.89 o 
   6   7   6      348.83      350.39     11.24 o 
   7   7   6       29.06       25.17      7.63 o 
   8   7   6       21.32        0.75      3.60 o 
   9   7   6       29.16       26.52      5.54 o 
 -12   8   6       12.97       10.19      9.53 o 
 -11   8   6        3.32       -0.45      5.98 o 
 -10   8   6        1.22       -1.19      4.05 o 
  -9   8   6       14.10       13.35      4.93 o 
  -8   8   6       73.51       66.97      6.83 o 
  -7   8   6       17.63       22.43      3.76 o 
  -6   8   6       98.65       82.20      4.92 o 
  -5   8   6      106.43       99.84      6.52 o 
  -4   8   6        6.09        5.13      2.72 o 
  -3   8   6      489.02      447.83     10.94 o 
  -2   8   6       18.01       23.51      2.90 o 
  -1   8   6     4024.63     3973.09     98.88 o 
   0   8   6       30.54       54.44      2.97 o 
   1   8   6     2209.54     2166.06     44.09 o 
   2   8   6      504.58      457.83      8.20 o 
   3   8   6      351.20      355.22      9.14 o 
   4   8   6      268.85      304.85      8.58 o 
   5   8   6      451.49      480.96     18.61 o 
   6   8   6       84.04       74.28      2.19 o 
   7   8   6        0.01       -0.60      3.60 o 
   9   8   6        6.49       10.79      4.49 o 
 -12   9   6        0.12        1.04      4.12 o 
 -11   9   6        4.82       -0.68      3.75 o 
 -10   9   6        1.09        4.86      5.10 o 
  -9   9   6      137.75      138.84      8.19 o 
  -8   9   6       18.65       18.13      4.95 o 
  -7   9   6       72.65       50.65      5.90 o 
  -6   9   6       11.61        9.66      3.18 o 
  -5   9   6        9.70        5.38      2.85 o 
  -4   9   6       64.71       75.94      5.49 o 
  -3   9   6        0.28        4.42      2.22 o 
  -2   9   6     1967.33     1934.83     44.19 o 
  -1   9   6       67.66       56.17      3.02 o 
   0   9   6     1115.29     1109.98     22.75 o 
   1   9   6        8.82        9.58      1.75 o 
   2   9   6      644.59      712.73     12.75 o 
   3   9   6       52.39       51.17      2.86 o 
   4   9   6       27.14       29.94      3.43 o 
   5   9   6       18.46       14.97      1.23 o 
   6   9   6        0.11        0.02      0.88 o 
   7   9   6        2.87       -1.95      6.44 o 
 -11  10   6        1.11        3.26      4.43 o 
 -10  10   6       20.75       26.31      5.71 o 
  -9  10   6       16.35       16.71      5.85 o 
  -8  10   6        9.14       14.02      4.07 o 
  -7  10   6       16.20        9.44      4.32 o 
  -6  10   6       76.98       53.61      5.65 o 
  -5  10   6      354.28      384.41     13.56 o 
  -4  10   6       26.50       25.07      3.28 o 
  -3  10   6      452.21      417.11     11.58 o 
  -2  10   6       13.65       14.50      2.38 o 
  -1  10   6      702.96      686.14     14.53 o 
   0  10   6        2.32        3.56      1.93 o 
   1  10   6      297.52      288.36      7.72 o 
   2  10   6      242.42      238.38      9.96 o 
   3  10   6       37.26       25.58     11.91 o 
   4  10   6       98.52      101.05      7.12 o 
   5  10   6       53.16       47.23      2.94 o 
   6  10   6        7.81       -0.15      3.75 o 
 -11  11   6        0.90       -3.64      7.24 o 
 -10  11   6        0.65       -0.06      6.74 o 
  -9  11   6      183.04      180.81     10.16 o 
  -8  11   6        0.17        1.40      4.15 o 
  -7  11   6        4.57        6.20      3.75 o 
  -6  11   6      142.92      120.48      6.40 o 
  -5  11   6       55.46       47.61      4.18 o 
  -4  11   6        0.93        4.50      2.38 o 
  -3  11   6       34.97       45.89      3.18 o 
  -2  11   6        2.04        0.86      1.75 o 
  -1  11   6        5.18        3.31      1.75 o 
   0  11   6      219.94      240.94      6.57 o 
   1  11   6      100.86       95.94      3.22 o 
   2  11   6       27.17       26.87      1.94 o 
   3  11   6        0.81        0.85      1.64 o 
   4  11   6        7.87        6.61      2.25 o 
   5  11   6       48.73       41.32      4.60 o 
 -10  12   6       45.81       61.31      7.42 o 
  -9  12   6       13.43       21.64      6.37 o 
  -8  12   6       44.69       53.78      7.07 o 
  -7  12   6        0.10       -1.95      3.34 o 
  -6  12   6      196.62      240.33      9.69 o 
  -5  12   6      206.03      231.23     10.94 o 
  -4  12   6       14.12       11.89      3.02 o 
  -3  12   6       37.76       48.63      3.70 o 
  -2  12   6       44.28       44.36      4.27 o 
  -1  12   6      280.81      285.08      9.96 o 
   0  12   6       11.02        7.28      3.17 o 
   1  12   6        4.41        1.56      1.53 o 
   2  12   6        3.13        2.70      1.71 o 
   3  12   6        2.84        1.58      1.77 o 
   4  12   6       11.07       11.56      3.75 o 
  -9  13   6        3.67        5.26      4.43 o 
  -8  13   6      200.45      217.95     17.23 o 
  -7  13   6        8.29        6.63      4.85 o 
  -6  13   6        0.06        1.07      3.23 o 
  -5  13   6       45.18       55.50      4.98 o 
  -4  13   6        8.18       14.36      4.08 o 
  -3  13   6       52.45       56.65      4.34 o 
  -2  13   6      114.76      104.25      6.18 o 
  -1  13   6       98.38      109.83      4.66 o 
   0  13   6        1.53        0.72      2.08 o 
   1  13   6       48.47       43.10      2.85 o 
   2  13   6       17.43       17.59      2.47 o 
   3  13   6       26.44       24.58      6.07 o 
   4  13   6        4.28        3.15      2.10 o 
  -8  14   6       53.26       70.67      7.10 o 
  -7  14   6       30.98       23.67      6.12 o 
  -6  14   6      201.60      217.33     12.51 o 
  -5  14   6       36.64       49.17      6.55 o 
  -4  14   6       45.49       43.01      4.82 o 
  -3  14   6        9.94       17.36      3.55 o 
  -2  14   6       29.02       28.56      3.44 o 
  -1  14   6      129.34      130.48      7.49 o 
   0  14   6        5.66        6.66      2.22 o 
   1  14   6        5.64        1.43      1.75 o 
   2  14   6      112.44      112.77      4.12 o 
   3  14   6        0.77        0.90      3.45 o 
  -7  15   6        2.97        1.02      4.79 o 
  -6  15   6        0.28       -0.20      4.03 o 
  -5  15   6       25.55       19.19      5.17 o 
  -4  15   6       59.03       55.61      5.09 o 
  -3  15   6        9.23        3.97      3.97 o 
  -2  15   6      145.81      141.34     10.11 o 
  -1  15   6      115.37      126.80      5.35 o 
   0  15   6       11.22        6.40      6.07 o 
   1  15   6        7.42        3.89      4.34 o 
   2  15   6        0.43        0.64      1.64 o 
  -5  16   6        2.13       -0.75      3.07 o 
  -4  16   6        9.67       12.85      4.53 o 
  -3  16   6        3.60        5.50      3.45 o 
  -2  16   6      115.36      122.60      6.82 o 
  -1  16   6       25.90        9.16      8.32 o 
   0  16   6        0.00        3.91      3.97 o 
   0 -20   7        0.81       -1.50      5.09 o 
   2 -20   7       22.11       19.30      5.03 o 
   3 -20   7        0.62       -4.22      7.57 o 
   5 -20   7        4.00        1.50      4.79 o 
  -2 -19   7        7.60        2.55      8.39 o 
  -1 -19   7        8.64        1.35      4.79 o 
   0 -19   7        1.72        1.20      4.79 o 
   1 -19   7        2.25        5.40      3.87 o 
   2 -19   7        0.05       -3.30      5.39 o 
   3 -19   7       22.73       18.86      6.15 o 
   4 -19   7        7.45        4.11      4.13 o 
   5 -19   7       26.19       22.62      8.69 o 
   6 -19   7       45.85       38.18      7.42 o 
   7 -19   7       17.95       21.00      8.52 o 
  -4 -18   7        6.81       -0.90      4.64 o 
  -3 -18   7        2.00        0.45      7.34 o 
  -2 -18   7       21.09       24.72      6.89 o 
  -1 -18   7        6.20        5.09      8.84 o 
   0 -18   7       58.44       61.51      6.09 o 
   1 -18   7        6.42        5.51      3.87 o 
   2 -18   7       16.73       10.48      4.29 o 
   3 -18   7       25.50       30.46      6.07 o 
   4 -18   7        1.85        3.22      3.60 o 
   5 -18   7       10.36        5.52      3.87 o 
   6 -18   7        2.65        9.22      4.13 o 
   7 -18   7        1.70        2.71      4.29 o 
   8 -18   7       19.32       16.61      8.82 o 
  -5 -17   7        1.38       -1.13      3.23 o 
  -4 -17   7       19.31       25.07      2.75 o 
  -3 -17   7       16.31       20.68      6.74 o 
  -2 -17   7       23.68       23.07      7.04 o 
  -1 -17   7        4.23       -1.80      5.09 o 
   0 -17   7        2.22        4.93      4.90 o 
   1 -17   7      115.29      100.94      7.15 o 
   2 -17   7       14.54        9.36      3.81 o 
   3 -17   7        3.65        5.12      3.44 o 
   4 -17   7        3.60       -0.13      7.19 o 
   5 -17   7        5.16       11.96      3.87 o 
   6 -17   7       43.40       48.62      8.76 o 
   7 -17   7        2.94        2.87      7.57 o 
   8 -17   7        0.01       -0.84      3.59 o 
   9 -17   7        0.53       -0.33      2.52 o 
  -6 -16   7       15.97        6.95      6.29 o 
  -5 -16   7       45.27       49.35      6.62 o 
  -4 -16   7        6.56        3.83      1.94 o 
  -3 -16   7       37.32       43.45      7.64 o 
  -2 -16   7       77.15       68.32      8.84 o 
  -1 -16   7        6.12        7.79      9.29 o 
   0 -16   7      330.98      379.51     13.35 o 
   1 -16   7       65.62       73.95      6.14 o 
   2 -16   7        7.42        7.45      3.55 o 
   3 -16   7        3.99        4.49      3.97 o 
   4 -16   7       75.29       70.51     17.01 o 
   5 -16   7       24.97       18.96      6.46 o 
   6 -16   7        1.58       -2.62      3.81 o 
   7 -16   7       51.02       52.00      9.14 o 
   8 -16   7       15.09       22.11      3.63 o 
   9 -16   7        1.55        2.72      3.09 o 
  10 -16   7        0.05        1.10      2.64 o 
  -7 -15   7        0.89       -1.44      3.75 o 
  -6 -15   7        0.24        0.28      3.39 o 
  -5 -15   7       15.73       23.48      4.32 o 
  -4 -15   7        4.80        5.91      2.25 o 
  -3 -15   7        4.24        6.59      5.24 o 
  -2 -15   7       66.17       68.77      8.09 o 
  -1 -15   7        7.89       16.48      5.69 o 
   0 -15   7       55.56       88.55      7.42 o 
   1 -15   7      200.37      223.45     13.93 o 
   2 -15   7      141.47      143.32      9.89 o 
   3 -15   7       78.43       94.45      6.14 o 
   4 -15   7        0.88       -0.67      2.75 o 
   5 -15   7       29.61       38.15      5.09 o 
   6 -15   7       35.26       28.53      5.08 o 
   7 -15   7        1.77        1.97      2.68 o 
   8 -15   7        2.46        8.50      3.37 o 
   9 -15   7        0.28        3.06      3.10 o 
  10 -15   7       18.73       11.96      5.89 o 
  -8 -14   7        1.13        1.14      2.85 o 
  -7 -14   7        4.22        1.89      3.39 o 
  -6 -14   7        1.36       -0.33      3.00 o 
  -5 -14   7        0.31       -0.51      2.81 o 
  -4 -14   7      129.59      152.49     10.86 o 
  -3 -14   7        1.27        5.39      4.49 o 
  -2 -14   7       18.03       12.44      5.09 o 
  -1 -14   7        1.91        4.05      4.05 o 
   0 -14   7      227.05      258.50     10.50 o 
   1 -14   7       97.97      101.07      5.67 o 
   2 -14   7       52.09       43.74      4.24 o 
   3 -14   7       15.17       10.34      3.74 o 
   4 -14   7        0.83        0.51      2.49 o 
   5 -14   7      308.93      305.44     24.65 o 
   6 -14   7       71.81       90.54      5.72 o 
   7 -14   7       19.69       14.27      3.25 o 
   8 -14   7        5.66       12.45      3.41 o 
   9 -14   7        7.34       14.71      3.24 o 
  10 -14   7       48.24       41.25     13.62 o 
  11 -14   7        0.01       -0.90      2.77 o 
  -8 -13   7        0.94        3.52      4.94 o 
  -7 -13   7        6.05        5.00      7.19 o 
  -6 -13   7        5.13        4.17      0.99 o 
  -5 -13   7        5.20        5.53      1.24 o 
  -4 -13   7        0.15        2.52      1.27 o 
  -3 -13   7       18.78       18.88      4.79 o 
  -2 -13   7        0.72       -3.30      3.60 o 
  -1 -13   7       44.19       48.24      5.84 o 
   0 -13   7       21.71       29.06      3.49 o 
   1 -13   7       26.97       29.15      3.55 o 
   2 -13   7      163.02      170.05      6.41 o 
   3 -13   7        0.00        1.42      2.47 o 
   4 -13   7        2.00       -1.42      2.49 o 
   5 -13   7       28.71       36.91      5.84 o 
   6 -13   7       69.81       72.42      5.32 o 
   7 -13   7      142.13      190.10      8.68 o 
   8 -13   7        4.65        2.08      2.31 o 
   9 -13   7       81.87       71.49      5.11 o 
  10 -13   7        1.17        1.64      2.45 o 
  11 -13   7        2.75        1.41      2.73 o 
  -9 -12   7        1.54       -0.95      3.33 o 
  -8 -12   7        0.00        0.28      3.18 o 
  -7 -12   7        3.29        5.61      3.65 o 
  -6 -12   7        4.11        2.85      1.20 o 
  -5 -12   7        0.07       -1.33      1.33 o 
  -4 -12   7       80.03       97.75      3.66 o 
  -3 -12   7       62.04       69.22      5.99 o 
  -2 -12   7        1.17        5.69      3.45 o 
  -1 -12   7       16.33       22.32      4.20 o 
   0 -12   7       70.77       68.68      3.86 o 
   1 -12   7       32.55       31.44      3.17 o 
   2 -12   7       21.94       16.68      2.91 o 
   3 -12   7      300.99      293.28     17.53 o 
   4 -12   7      413.39      419.92     11.84 o 
   5 -12   7       27.89       20.98      3.65 o 
   6 -12   7      796.23      909.15     61.77 o 
   7 -12   7        0.01       -0.48      2.27 o 
   8 -12   7        0.43        0.42      2.23 o 
   9 -12   7       13.00       16.65      2.99 o 
  10 -12   7       31.35       29.51      3.47 o 
  11 -12   7        1.07        0.05      2.34 o 
  12 -12   7        1.02        0.40      3.02 o 
  -9 -11   7        0.01       -0.21      2.59 o 
  -8 -11   7        4.70        1.25      2.70 o 
  -7 -11   7       24.31       30.94      3.87 o 
  -6 -11   7        2.48        0.89      0.64 o 
  -5 -11   7        5.71        6.18      1.25 o 
  -4 -11   7      381.80      414.36     25.40 o 
  -3 -11   7      105.95      133.50      7.64 o 
  -2 -11   7       78.74       74.76      5.54 o 
  -1 -11   7       17.70        9.44      6.29 o 
   0 -11   7       69.44       66.79      3.64 o 
   1 -11   7      127.37      133.21      5.08 o 
   2 -11   7       35.02       39.80      3.39 o 
   3 -11   7      792.97      735.64     18.21 o 
   4 -11   7       59.51       76.84      4.45 o 
   5 -11   7      280.96      371.90     24.16 o 
   6 -11   7      295.06      281.75     12.34 o 
   7 -11   7      107.45      113.45      4.52 o 
   8 -11   7        6.54        5.17      2.56 o 
   9 -11   7       68.51       67.63      4.38 o 
  10 -11   7       11.70        5.30      2.67 o 
  11 -11   7        7.22        7.38      2.48 o 
  12 -11   7        7.08        1.55      2.17 o 
 -10 -10   7        2.60        3.67      3.52 o 
  -9 -10   7        1.42        1.33      2.81 o 
  -8 -10   7        0.01       -1.27      2.65 o 
  -7 -10   7       91.03      106.38      7.19 o 
  -6 -10   7        3.92        0.34      1.60 o 
  -5 -10   7      192.93      164.83     10.45 o 
  -4 -10   7        1.15        0.23      0.73 o 
  -3 -10   7      644.83      638.86     20.98 o 
  -2 -10   7       48.20       36.11      4.94 o 
  -1 -10   7       85.36       73.86      5.69 o 
   0 -10   7      263.20      259.88      7.98 o 
   1 -10   7      397.77      434.28     10.04 o 
   2 -10   7       81.64       83.88      3.64 o 
   3 -10   7      827.79      784.54     15.84 o 
   4 -10   7      482.77      497.70     27.33 o 
   5 -10   7        4.07       -1.13      1.50 o 
   6 -10   7      503.56      587.39     14.32 o 
   7 -10   7        4.27        2.59      2.13 o 
   8 -10   7       74.31       72.57      3.82 o 
   9 -10   7       24.59       23.70      3.15 o 
  10 -10   7        1.74        1.91      2.03 o 
  11 -10   7        0.15        0.81      2.28 o 
  12 -10   7        0.35       -1.57      2.23 o 
 -10  -9   7       32.21       19.50     15.43 o 
  -9  -9   7        7.51        4.55      3.97 o 
  -8  -9   7       51.45       56.24      6.44 o 
  -7  -9   7       74.91       78.51      7.42 o 
  -6  -9   7      369.31      416.49     11.97 o 
  -5  -9   7       12.83       14.13      1.01 o 
  -4  -9   7      452.06      463.23     29.78 o 
  -3  -9   7      314.92      326.77     12.14 o 
  -2  -9   7     2259.39     2081.69     64.73 o 
  -1  -9   7      117.10      100.38      5.69 o 
   0  -9   7       75.80       66.46      4.04 o 
   1  -9   7      137.25      124.02      3.92 o 
   2  -9   7      118.86      132.58      4.40 o 
   3  -9   7       73.21       56.57      5.39 o 
   4  -9   7       13.43       16.80      2.23 o 
   5  -9   7       20.22       24.77      2.52 o 
   6  -9   7        0.00        0.38      1.49 o 
   7  -9   7      216.47      217.82      5.41 o 
   8  -9   7        0.98        1.73      2.28 o 
   9  -9   7        5.03        4.92      2.07 o 
  10  -9   7        0.21        1.46      1.93 o 
  11  -9   7        7.52        6.30      2.17 o 
  12  -9   7        2.24        1.70      1.95 o 
 -11  -8   7       12.37       -0.45      7.04 o 
 -10  -8   7        8.50        0.15      4.20 o 
  -9  -8   7      108.81      121.66     10.04 o 
  -8  -8   7        1.65       -1.05      4.34 o 
  -7  -8   7      981.93     1116.81     41.80 o 
  -6  -8   7      347.81      353.35     11.60 o 
  -5  -8   7      285.54      322.54      9.85 o 
  -4  -8   7      109.72      108.62      4.42 o 
  -3  -8   7       43.41       75.36      5.99 o 
  -2  -8   7       17.52       24.72      4.05 o 
  -1  -8   7     5034.57     4695.11    165.41 o 
   0  -8   7       21.22       26.32      2.22 o 
   1  -8   7     3116.82     3622.15    211.70 o 
   2  -8   7       31.08       35.89      1.61 o 
   3  -8   7      550.19      596.67     21.98 o 
   4  -8   7        0.46        1.22      1.12 o 
   5  -8   7      166.57      190.20     14.18 o 
   6  -8   7       20.26       19.81      2.30 o 
   7  -8   7        3.66       12.45      2.18 o 
   8  -8   7      125.39      116.51      6.55 o 
   9  -8   7        0.08        0.72      1.74 o 
  10  -8   7       97.95      100.08      4.56 o 
  11  -8   7       16.83        8.53      3.92 o 
  12  -8   7        0.15        0.44      1.90 o 
 -11  -7   7        3.11        0.30      4.34 o 
 -10  -7   7      107.91      152.22     11.84 o 
  -9  -7   7        3.89        7.34      4.94 o 
  -8  -7   7      219.65      275.68     14.98 o 
  -7  -7   7       13.69        6.74      4.94 o 
  -6  -7   7      291.69      236.73     12.74 o 
  -5  -7   7      767.73      825.09     26.07 o 
  -4  -7   7     1673.63     1742.25     37.66 o 
  -3  -7   7        7.53        4.03      2.92 o 
  -2  -7   7      823.54      845.58     12.34 o 
  -1  -7   7       32.54       35.83      2.12 o 
   0  -7   7     4271.61     4587.09    228.27 o 
   1  -7   7       98.26       87.02      2.87 o 
   2  -7   7      146.46       91.77      2.09 o 
   3  -7   7       65.77       75.23      2.36 o 
   4  -7   7       74.30       77.34      2.51 o 
   5  -7   7        1.04        1.06      1.24 o 
   6  -7   7        0.07        1.48      1.19 o 
   7  -7   7      273.28      313.01      6.54 o 
   8  -7   7        0.23       -0.51      1.47 o 
   9  -7   7        0.37        0.57      1.63 o 
  10  -7   7        2.27        1.95      2.07 o 
  11  -7   7       17.37        6.87      4.34 o 
  12  -7   7       18.03        0.44      2.40 o 
 -11  -6   7       38.69       48.39      7.79 o 
 -10  -6   7       18.72       -0.45      7.04 o 
  -9  -6   7        6.37        3.45      4.49 o 
  -8  -6   7        5.02        7.49      4.64 o 
  -7  -6   7      823.85      834.38     30.71 o 
  -6  -6   7      237.32      237.92     11.69 o 
  -5  -6   7       62.46       58.28      5.39 o 
  -4  -6   7      240.27      308.04     12.59 o 
  -3  -6   7      147.86      155.37     12.14 o 
  -2  -6   7      222.62      135.98      8.17 o 
  -1  -6   7    10442.48    11097.47    347.42 o 
   0  -6   7        1.68        4.00      1.42 o 
   1  -6   7       10.79       12.00      1.09 o 
   2  -6   7       16.17       14.56      1.42 o 
   3  -6   7      145.37      128.80      3.91 o 
   4  -6   7      309.65      272.08      6.64 o 
   5  -6   7       30.37       29.00      3.12 o 
   6  -6   7       30.28       20.40      3.88 o 
   7  -6   7      139.47      154.11      4.60 o 
   8  -6   7        0.03        0.08      1.08 o 
   9  -6   7        0.28       -1.29      1.29 o 
  10  -6   7       99.74      114.30      5.04 o 
  11  -6   7        2.59       -0.62      0.83 o 
  12  -6   7        5.98       -1.12      1.12 o 
 -12  -5   7        0.01       -6.89      8.99 o 
 -11  -5   7        9.67       -0.15      4.05 o 
 -10  -5   7       37.35       32.81      6.74 o 
  -9  -5   7       16.23       19.33      5.54 o 
  -8  -5   7       44.68       49.59     10.34 o 
  -7  -5   7      292.10      265.79     20.38 o 
  -6  -5   7      123.12      161.36      8.54 o 
  -5  -5   7       90.07      153.27      7.34 o 
  -4  -5   7     3872.99     3663.26    122.41 o 
  -3  -5   7       12.15       20.38      5.39 o 
  -2  -5   7       23.91       34.61      3.30 o 
  -1  -5   7        0.04        0.36      0.56 o 
   0  -5   7      178.82      147.19      2.44 o 
   1  -5   7        9.33        6.12      0.97 o 
   2  -5   7      135.67      111.65      2.55 o 
   3  -5   7      398.42      413.98     11.76 o 
   4  -5   7      107.06      156.53      4.85 o 
   5  -5   7       30.86       43.24      3.22 o 
   6  -5   7      276.61      239.64      6.72 o 
   7  -5   7      241.53      269.52      7.51 o 
   8  -5   7       32.61       28.54      6.34 o 
   9  -5   7        0.29        2.50      1.74 o 
  10  -5   7       22.95       29.37      8.23 o 
  11  -5   7        2.16        1.43      1.61 o 
  12  -5   7        0.54        0.31      1.61 o 
 -12  -4   7        6.88       15.58      6.14 o 
 -11  -4   7        5.63        0.60      4.20 o 
 -10  -4   7       32.37       19.72      1.91 o 
  -9  -4   7        7.31        6.30      2.77 o 
  -8  -4   7        2.74        2.19      2.17 o 
  -7  -4   7      438.05      410.41     18.88 o 
  -6  -4   7       50.28       35.80      5.24 o 
  -5  -4   7       85.37       86.30      8.84 o 
  -4  -4   7        5.22        0.60      4.05 o 
  -3  -4   7      736.64      683.36     20.53 o 
  -2  -4   7      270.51      173.62     31.16 o 
  -1  -4   7     3791.91     4065.43    172.87 o 
   0  -4   7      744.31      807.68     12.12 o 
   1  -4   7       69.23      121.68      3.07 o 
   2  -4   7       20.17       11.84      0.99 o 
   3  -4   7     1372.22     1160.51     17.40 o 
   4  -4   7      180.37      143.28      2.39 o 
   5  -4   7       68.36       89.69      2.38 o 
   6  -4   7      194.94      190.42      3.09 o 
   7  -4   7        8.81       10.40      1.24 o 
   8  -4   7       16.17       17.50      2.68 o 
   9  -4   7       58.93       68.29      2.39 o 
  10  -4   7        0.03       -0.54      1.16 o 
  11  -4   7       24.11       27.75      7.20 o 
  12  -4   7        1.09        0.29      1.48 o 
 -12  -3   7        2.78        8.39      8.99 o 
 -11  -3   7        1.02        0.53      2.28 o 
 -10  -3   7       23.67       26.14      1.98 o 
  -9  -3   7        0.20       -0.60      1.77 o 
  -8  -3   7       13.27       11.21      1.23 o 
  -7  -3   7       20.71       21.81      1.75 o 
  -6  -3   7       39.00       34.34      1.51 o 
  -5  -3   7        0.01        0.25      1.33 o 
  -4  -3   7      158.71      202.56      7.70 o 
  -3  -3   7      657.14      653.82      8.86 o 
  -2  -3   7     2721.24     3092.60    157.99 o 
  -1  -3   7       42.48       40.18      2.32 o 
   0  -3   7     5683.45     6181.72    150.76 o 
   1  -3   7      379.26      374.43      5.46 o 
   2  -3   7     1715.16     1574.52     25.50 o 
   3  -3   7      425.47      336.04      3.75 o 
   4  -3   7      107.27      115.20      1.55 o 
   5  -3   7      127.61      117.97      2.26 o 
   6  -3   7        7.29        5.61      0.83 o 
   7  -3   7       51.75       55.91      1.69 o 
   8  -3   7      257.08      297.12      5.12 o 
   9  -3   7        9.43        7.76      2.68 o 
  10  -3   7       24.85       21.66      1.62 o 
  11  -3   7        7.00        1.84      1.21 o 
  12  -3   7        2.13       -0.30      4.34 o 
 -12  -2   7        5.36        0.00      2.86 o 
 -11  -2   7        2.71        4.59      1.89 o 
 -10  -2   7        4.10        2.44      1.33 o 
  -9  -2   7       17.82       19.19      1.70 o 
  -8  -2   7       62.81       49.40      3.51 o 
  -7  -2   7      113.22      137.26      2.76 o 
  -6  -2   7       35.14       38.02      1.83 o 
  -5  -2   7       80.24      109.54      5.56 o 
  -4  -2   7       28.04       29.58      2.06 o 
  -3  -2   7      304.94      302.60      5.40 o 
  -2  -2   7        9.28        8.97      0.61 o 
  -1  -2   7        2.30        3.37      3.60 o 
   0  -2   7      594.96      425.96    101.81 o 
   1  -2   7     3071.00     3178.69     75.28 o 
   2  -2   7     1218.64     1157.11     15.20 o 
   3  -2   7      118.04       78.74      1.32 o 
   4  -2   7       67.07       78.81      1.19 o 
   5  -2   7       41.60       39.29      1.90 o 
   6  -2   7        1.71        0.86      0.71 o 
   7  -2   7        0.08       -0.52      1.05 o 
   8  -2   7        5.74        5.43      1.14 o 
   9  -2   7        8.29       13.48      1.73 o 
  10  -2   7        0.04        0.66      1.52 o 
  11  -2   7        6.23        2.75      1.88 o 
  12  -2   7        0.19       -0.15      7.04 o 
 -12  -1   7        6.29        3.80      1.87 o 
 -11  -1   7       13.99       14.60      2.06 o 
 -10  -1   7       20.89       22.21      2.15 o 
  -9  -1   7       34.77       27.17      1.95 o 
  -8  -1   7        3.08        2.98      1.62 o 
  -7  -1   7       50.08       38.49      2.54 o 
  -6  -1   7       33.54       43.30      3.65 o 
  -5  -1   7        3.18        4.49      1.64 o 
  -4  -1   7      715.57      774.27     13.39 o 
  -3  -1   7      222.83      184.18      4.10 o 
  -2  -1   7      205.02      153.34      2.81 o 
  -1  -1   7      197.04      189.39      3.24 o 
   0  -1   7     3127.86     3303.02     84.43 o 
   1  -1   7      917.90      876.26     13.06 o 
   2  -1   7      309.25      269.72      2.92 o 
   3  -1   7     6320.39     6923.99    230.44 o 
   4  -1   7     2214.21     2528.93     75.86 o 
   5  -1   7      345.65      345.00      4.60 o 
   6  -1   7      200.90      198.74      3.91 o 
   7  -1   7      305.04      314.44      4.84 o 
   8  -1   7        3.48        3.47      1.22 o 
   9  -1   7        4.05        4.54      0.95 o 
  10  -1   7        7.84        6.14      2.10 o 
  11  -1   7        9.19        1.95      4.79 o 
  12  -1   7        0.25       -0.30      4.34 o 
 -13   0   7        3.72        4.94      4.68 o 
 -12   0   7        1.09        2.41      1.79 o 
 -11   0   7        0.07        1.52      2.49 o 
 -10   0   7        3.05        6.72      4.00 o 
  -9   0   7       36.07       50.22      3.36 o 
  -8   0   7       47.20       50.37      2.98 o 
  -7   0   7       82.00       75.17      7.04 o 
  -6   0   7       36.83       51.35      3.90 o 
  -5   0   7      308.14      288.43      6.57 o 
  -4   0   7      155.33      128.95      3.88 o 
  -3   0   7       30.24       20.51      1.43 o 
  -2   0   7       36.06       29.55      1.27 o 
  -1   0   7      631.27      694.44      9.80 o 
   0   0   7     6363.61     7187.23    151.32 o 
   1   0   7       41.90       40.66      2.47 o 
   2   0   7      388.70      457.87     12.74 o 
   3   0   7      251.31      354.82      8.31 o 
   4   0   7      974.10     1040.92     25.58 o 
   5   0   7      345.54      383.55     11.32 o 
   6   0   7       10.51       13.09      0.87 o 
   7   0   7      236.92      279.85      6.82 o 
   8   0   7      111.98      108.81      2.65 o 
   9   0   7        0.56        0.70      1.10 o 
  10   0   7       24.70       17.13      1.73 o 
  11   0   7        0.10       -2.72      3.31 o 
  12   0   7        2.34       -0.15      4.64 o 
 -13   1   7        8.46        7.59      3.51 o 
 -12   1   7       13.86        5.02      2.99 o 
 -11   1   7       16.32       20.98      2.54 o 
 -10   1   7        5.59        7.46      1.90 o 
  -9   1   7        1.23        1.49      1.41 o 
  -8   1   7        4.47        5.61      2.91 o 
  -7   1   7      114.51      101.35      6.07 o 
  -6   1   7      322.25      336.45      9.56 o 
  -5   1   7     1895.28     1843.67     38.51 o 
  -4   1   7       92.67       67.29      3.07 o 
  -3   1   7      848.49      801.06     13.24 o 
  -2   1   7     1861.87     1723.33     30.19 o 
  -1   1   7      759.06      791.98     12.12 o 
   0   1   7       38.56       23.84      1.42 o 
   1   1   7     1626.81     1632.66     21.55 o 
   2   1   7      701.31      665.08     18.43 o 
   3   1   7     1931.66     1966.02     66.82 o 
   4   1   7       50.49       52.29      4.79 o 
   5   1   7      108.04      104.25      9.06 o 
   6   1   7      104.20      100.50      5.06 o 
   7   1   7      120.42      141.87      6.41 o 
   8   1   7       44.91       41.65      1.34 o 
   9   1   7       29.20       30.33      1.79 o 
  10   1   7        1.50        3.88      3.28 o 
  11   1   7       22.42       28.02      6.14 o 
 -13   2   7        0.53        1.69      2.42 o 
 -12   2   7        0.86        1.11      2.50 o 
 -11   2   7       30.21       28.78      2.75 o 
 -10   2   7       76.81      106.24      4.11 o 
  -9   2   7        9.80        7.64      2.40 o 
  -8   2   7        3.17        8.76      4.04 o 
  -7   2   7      552.79      546.63     15.55 o 
  -6   2   7       76.37       73.11      4.95 o 
  -5   2   7       57.62       55.72      3.44 o 
  -4   2   7     2189.46     2110.76     43.28 o 
  -3   2   7       26.99       33.55      6.97 o 
  -2   2   7       21.29       28.65      1.80 o 
  -1   2   7       66.01       62.93      1.80 o 
   0   2   7     1003.47      999.71     14.67 o 
   1   2   7      756.46      919.95     11.25 o 
   2   2   7     3215.37     3808.07    135.80 o 
   3   2   7        0.27        0.15      2.25 o 
   4   2   7      297.86      297.71     10.04 o 
   5   2   7        5.32        3.75      3.00 o 
   6   2   7      474.66      482.29     16.48 o 
   7   2   7       81.93       75.63      1.45 o 
   8   2   7        0.87        1.86      0.37 o 
   9   2   7      103.81       88.48      2.21 o 
  10   2   7        6.06        7.64      7.04 o 
  11   2   7        0.00        4.49      4.20 o 
 -13   3   7        0.36        1.78      2.88 o 
 -12   3   7        0.71        4.87      2.95 o 
 -11   3   7       11.07        6.35      2.23 o 
 -10   3   7      135.55      142.03      5.13 o 
  -9   3   7       16.17       18.86      4.23 o 
  -8   3   7        7.06       11.64      4.26 o 
  -7   3   7       15.28       20.63      4.14 o 
  -6   3   7      141.23      137.77      5.46 o 
  -5   3   7       67.00       41.21      3.95 o 
  -4   3   7      103.11      166.93      5.03 o 
  -3   3   7     1141.49     1138.46     20.60 o 
  -2   3   7     1351.90     1395.72     24.74 o 
  -1   3   7     2102.44     2431.20     47.23 o 
   0   3   7      895.68      796.78     11.34 o 
   1   3   7     1592.68     1484.00     25.10 o 
   2   3   7       38.93       46.92      0.87 o 
   3   3   7      995.88      994.55     27.72 o 
   4   3   7      574.86      570.24     17.68 o 
   5   3   7        3.60        9.59      3.60 o 
   6   3   7      150.94      157.92      8.69 o 
   7   3   7       26.16       35.36      5.09 o 
   8   3   7        9.29        3.98      1.72 o 
   9   3   7       88.85       91.24      7.64 o 
  10   3   7       23.74       27.57      5.39 o 
  11   3   7        4.75        7.94      4.49 o 
 -12   4   7        4.78        4.23      3.13 o 
 -11   4   7        0.11        0.27      2.00 o 
 -10   4   7        0.42        1.23      3.49 o 
  -9   4   7      144.36      169.62     13.66 o 
  -8   4   7        1.23        2.05      3.07 o 
  -7   4   7      433.12      420.68     13.57 o 
  -6   4   7       69.35       59.22      4.13 o 
  -5   4   7        1.25        6.84      3.87 o 
  -4   4   7     1264.16     1438.48     28.45 o 
  -3   4   7        3.52       10.30      2.04 o 
  -2   4   7      191.37      156.46      6.07 o 
  -1   4   7      772.78      757.47     12.02 o 
   0   4   7     4343.91     4269.03     94.55 o 
   1   4   7      492.98      436.05     10.34 o 
   2   4   7       90.89       93.91      1.90 o 
   3   4   7      441.75      413.46      6.74 o 
   4   4   7      289.67      337.11     12.14 o 
   5   4   7      251.30      244.37     10.49 o 
   6   4   7      439.11      467.46     17.53 o 
   7   4   7        0.06       -1.20      3.45 o 
   8   4   7       39.51       56.04      6.29 o 
   9   4   7        4.03        5.69      4.20 o 
  10   4   7       36.06       32.36      5.84 o 
 -12   5   7        3.07        2.82      2.33 o 
 -11   5   7        0.39        2.73      2.41 o 
 -10   5   7       84.27       90.65     11.39 o 
  -9   5   7       44.06       46.86      5.56 o 
  -8   5   7       77.82       80.18      7.40 o 
  -7   5   7       21.12       16.68      3.50 o 
  -6   5   7      753.59      725.89     16.58 o 
  -5   5   7       35.59       30.06      2.81 o 
  -4   5   7       43.22       38.98      2.92 o 
  -3   5   7       78.14       71.62      3.21 o 
  -2   5   7        2.85        4.27      1.27 o 
  -1   5   7      937.51      859.70     14.67 o 
   0   5   7      792.65      766.46     12.36 o 
   1   5   7      266.50      274.99      4.46 o 
   2   5   7      384.38      353.74      8.05 o 
   3   5   7      477.47      477.25      8.15 o 
   4   5   7       81.35       78.51      1.09 o 
   5   5   7       51.53       64.24      3.91 o 
   6   5   7        7.22        8.09      0.30 o 
   7   5   7      269.47      297.26     19.63 o 
   9   5   7       13.94       26.37      9.14 o 
  10   5   7        9.60        9.74      7.79 o 
 -12   6   7       10.98        5.14      3.76 o 
 -11   6   7        9.10        3.63      4.42 o 
 -10   6   7       10.34        2.87      3.76 o 
  -9   6   7       15.63       19.33      5.53 o 
  -8   6   7       10.55        8.17      3.60 o 
  -7   6   7      112.26      108.59      5.77 o 
  -6   6   7      235.04      206.93      7.10 o 
  -5   6   7       33.87       40.59      3.34 o 
  -4   6   7      277.93      263.05      7.07 o 
  -3   6   7        3.45        8.77      1.64 o 
  -2   6   7       83.12       72.48      2.49 o 
  -1   6   7      500.02      498.94      9.18 o 
   0   6   7     2289.92     2088.50     39.87 o 
   1   6   7        1.18        2.13      1.13 o 
   2   6   7      818.83      805.97     20.83 o 
   3   6   7        9.69       19.49      2.17 o 
   4   6   7      698.70      681.80     13.79 o 
   5   6   7      165.50      162.03      7.36 o 
   6   6   7       43.45       40.04      1.23 o 
   7   6   7       43.97       25.78      2.01 o 
   8   6   7       34.64       50.19      6.59 o 
   9   6   7        1.57        4.05      4.05 o 
 -12   7   7        0.15       -0.85      2.60 o 
 -11   7   7        5.56        5.85      6.52 o 
 -10   7   7        5.23        0.09      3.95 o 
  -9   7   7        0.18       -1.36      3.34 o 
  -8   7   7      155.91      126.30      7.15 o 
  -7   7   7       35.05       27.21      3.97 o 
  -6   7   7      577.41      569.13     14.03 o 
  -5   7   7       34.08       34.50      4.15 o 
  -4   7   7      437.76      417.40     11.31 o 
  -3   7   7      270.41      300.36      6.88 o 
  -2   7   7      205.34      194.74      4.82 o 
  -1   7   7      113.69       92.52      3.07 o 
   0   7   7      412.00      384.53      7.35 o 
   1   7   7     1367.60     1403.90     28.00 o 
   2   7   7      263.68      247.33      5.04 o 
   3   7   7       36.56       40.44      2.20 o 
   4   7   7      231.68      238.78      3.84 o 
   5   7   7        6.60        7.75      0.89 o 
   6   7   7       20.74       19.20      1.65 o 
   7   7   7       23.74       17.08      5.09 o 
   8   7   7       18.12        0.90      3.75 o 
   9   7   7        2.60        4.79      4.20 o 
 -12   8   7        0.21       -1.72      4.22 o 
 -11   8   7        6.75        2.65      4.95 o 
 -10   8   7        5.01        4.15      4.84 o 
  -9   8   7        9.44        8.69      6.71 o 
  -8   8   7       19.24       15.65      3.96 o 
  -7   8   7       69.06       77.36      5.51 o 
  -6   8   7      789.47      730.51     28.24 o 
  -5   8   7      218.93      241.56      8.05 o 
  -4   8   7      463.01      462.06     12.51 o 
  -3   8   7       12.71       12.94      2.32 o 
  -2   8   7      222.98      248.29      5.88 o 
  -1   8   7      665.18      619.99     12.89 o 
   0   8   7      550.73      575.13     10.54 o 
   1   8   7       73.83       67.53      2.49 o 
   2   8   7      920.41      934.26     17.09 o 
   3   8   7       11.16       10.84      1.84 o 
   4   8   7       59.35       56.84      3.24 o 
   5   8   7      109.47      102.01      9.54 o 
   6   8   7        0.59        0.10      2.09 o 
   7   8   7        1.85        0.75      3.75 o 
 -11   9   7       12.17        3.50      5.46 o 
 -10   9   7       58.65       70.17      9.36 o 
  -9   9   7        4.07        4.15      3.70 o 
  -8   9   7       31.72       16.00      4.07 o 
  -7   9   7      136.48      172.76      7.83 o 
  -6   9   7      198.89      230.16     13.26 o 
  -5   9   7      189.63      149.59      7.46 o 
  -4   9   7      635.11      627.18     15.31 o 
  -3   9   7      935.51      878.12     20.68 o 
  -2   9   7        0.06        1.27      2.62 o 
  -1   9   7        0.42        1.35      2.10 o 
   0   9   7      184.13      190.85      5.62 o 
   1   9   7      597.13      551.66     11.16 o 
   2   9   7        5.02        4.51      1.58 o 
   3   9   7       20.78       36.09      7.42 o 
   4   9   7      326.43      329.87     12.66 o 
   5   9   7      103.14       91.59      5.15 o 
   6   9   7       11.62       11.39      8.54 o 
 -11  10   7        0.29       -1.81      4.22 o 
 -10  10   7       24.93       29.77      7.26 o 
  -9  10   7       16.94       16.69      4.75 o 
  -8  10   7        0.55        0.86      3.23 o 
  -7  10   7      425.53      470.31     14.56 o 
  -6  10   7       60.05       72.81      5.19 o 
  -5  10   7       26.99       34.57      4.45 o 
  -4  10   7      480.17      497.13     13.93 o 
  -3  10   7       18.86       21.99      2.54 o 
  -2  10   7      136.34      151.50      4.61 o 
  -1  10   7       17.00       15.17      2.40 o 
   0  10   7      206.97      228.45      6.37 o 
   1  10   7        5.67        5.77      1.43 o 
   2  10   7        7.26        4.72      2.00 o 
   3  10   7        2.24        0.49      2.77 o 
   4  10   7       59.76       69.19      4.01 o 
   5  10   7       63.98       69.22      8.09 o 
 -10  11   7       40.80       37.20      7.65 o 
  -9  11   7        0.02       -3.62      5.09 o 
  -8  11   7        0.38        0.72      3.28 o 
  -7  11   7      350.80      390.38     15.43 o 
  -6  11   7       21.36       19.64      4.02 o 
  -5  11   7      216.53      228.66      8.05 o 
  -4  11   7       31.17       23.72      3.34 o 
  -3  11   7      660.83      607.20     14.09 o 
  -2  11   7       15.62       22.87      3.20 o 
  -1  11   7       30.83       30.04      2.49 o 
   0  11   7       71.59       77.28      6.22 o 
   1  11   7       55.68       63.33      2.69 o 
   2  11   7       28.86       29.52      2.70 o 
   3  11   7      113.36      119.25     11.24 o 
   4  11   7       23.02       24.71      2.55 o 
 -10  12   7       38.45       33.38      6.27 o 
  -9  12   7        8.76        0.48      3.70 o 
  -8  12   7        2.35        1.75      4.43 o 
  -7  12   7       62.48       62.12      6.09 o 
  -6  12   7      262.57      239.81     19.25 o 
  -5  12   7       18.97       11.40      3.44 o 
  -4  12   7       19.97       13.99      5.24 o 
  -3  12   7      245.68      264.75      8.42 o 
  -2  12   7      674.74      735.47     19.61 o 
  -1  12   7      184.23      190.15      6.67 o 
   0  12   7      185.84      178.45      7.94 o 
   1  12   7        1.41        0.64      1.43 o 
   2  12   7       25.19       30.88      2.62 o 
   3  12   7       23.53       24.21      2.47 o 
  -9  13   7       41.85       54.46      6.86 o 
  -8  13   7        0.89       -4.50      4.50 o 
  -7  13   7       32.21       47.84      7.15 o 
  -6  13   7       11.06       13.21      5.22 o 
  -5  13   7      175.30      192.62     12.74 o 
  -4  13   7      373.87      374.71     17.27 o 
  -3  13   7      396.33      365.84     11.12 o 
  -2  13   7        0.05       -2.17      3.60 o 
  -1  13   7        4.04        1.20      2.25 o 
   0  13   7       12.99       15.04      3.60 o 
   1  13   7      148.88      139.84      4.49 o 
   2  13   7        7.34       10.06      2.19 o 
   3  13   7        2.89        4.79      3.30 o 
  -8  14   7        0.93        4.33      5.26 o 
  -7  14   7        8.59       16.51      4.87 o 
  -6  14   7      234.51      226.29     12.08 o 
  -5  14   7       10.61        5.15      3.39 o 
  -4  14   7       34.47       46.79      5.33 o 
  -3  14   7        0.23        0.88      2.38 o 
  -2  14   7        6.46       11.02      3.45 o 
  -1  14   7       22.66       21.66      2.91 o 
   0  14   7        2.12        2.34      3.37 o 
   1  14   7       16.49       21.30      2.43 o 
   2  14   7      103.90      100.27      3.80 o 
  -6  15   7       66.77       65.80      7.40 o 
  -5  15   7        0.37        0.51      3.02 o 
  -4  15   7       23.82       29.52      5.33 o 
  -3  15   7       51.50       64.15      5.92 o 
  -2  15   7       49.06       46.81      4.92 o 
  -1  15   7       10.13        6.65      6.89 o 
   0  15   7       78.17       75.46      4.34 o 
   1  15   7      207.13      192.07     10.26 o 
   1 -20   8        3.11        7.00      4.18 o 
   2 -20   8        0.14        0.12      3.34 o 
   4 -20   8       11.61        8.76      6.22 o 
   5 -20   8        1.31        2.64      4.49 o 
  -2 -19   8        8.53       -4.05      5.39 o 
  -1 -19   8        0.02        4.05      8.84 o 
   0 -19   8        1.18       -4.94      5.24 o 
   1 -19   8        5.44        3.62      3.76 o 
   2 -19   8       32.49       33.11      7.64 o 
   3 -19   8        0.53        6.96      4.13 o 
   4 -19   8       19.29       16.63      6.44 o 
   5 -19   8        5.55        5.01      3.97 o 
   6 -19   8        7.07        4.35      4.87 o 
   7 -19   8        3.93        3.40      7.04 o 
  -4 -18   8        9.15        9.29      5.99 o 
  -3 -18   8       16.20        6.74      5.69 o 
  -2 -18   8        7.77       -0.45      7.64 o 
  -1 -18   8        1.14        5.54      5.54 o 
   0 -18   8        0.01       -1.16      3.44 o 
   1 -18   8        2.98       13.49      5.38 o 
   2 -18   8        1.33        3.30      4.34 o 
   3 -18   8        4.17        7.34      4.20 o 
   4 -18   8        0.00       -0.07      2.97 o 
   5 -18   8        2.30        1.76      5.51 o 
   6 -18   8        8.14       10.90      4.13 o 
   7 -18   8       25.19       13.99      6.48 o 
   8 -18   8        4.00        1.70      2.77 o 
  -5 -17   8       15.08       19.52      4.66 o 
  -4 -17   8        0.57        3.75      5.24 o 
  -3 -17   8        3.56        5.99      9.44 o 
  -2 -17   8       39.18       57.98      8.99 o 
  -1 -17   8       42.11       46.60     14.08 o 
   0 -17   8      283.42      311.11     20.75 o 
   1 -17   8       25.41       31.72      5.03 o 
   2 -17   8       66.50       55.15      7.04 o 
   3 -17   8        0.22       -1.66      4.06 o 
   4 -17   8        0.99        1.33      3.12 o 
   5 -17   8        6.93        5.39      3.49 o 
   6 -17   8        0.42        0.51      2.91 o 
   7 -17   8        8.30        6.82      2.91 o 
   8 -17   8        0.25       -0.72      3.26 o 
   9 -17   8        1.30        2.19      2.73 o 
  -6 -16   8        0.46        2.53      3.33 o 
  -5 -16   8        2.14        7.98      3.87 o 
  -4 -16   8        4.53        1.64      1.61 o 
  -3 -16   8       38.67       63.08      8.84 o 
  -2 -16   8        6.25        5.24      8.84 o 
  -1 -16   8        1.53       -5.54      5.54 o 
   0 -16   8       54.06       61.18      6.03 o 
   1 -16   8      226.21      249.55     12.14 o 
   2 -16   8       59.00       70.81      5.61 o 
   3 -16   8       34.63       41.41      5.32 o 
   4 -16   8        0.13        2.46      3.12 o 
   5 -16   8       33.82       43.13      4.79 o 
   6 -16   8       12.18       13.95      3.76 o 
   7 -16   8        0.29        3.02      2.54 o 
   8 -16   8       39.27       45.14      5.77 o 
   9 -16   8        5.31        7.74      3.08 o 
  10 -16   8        1.89        1.98      2.97 o 
  -7 -15   8        0.06        0.93      2.96 o 
  -6 -15   8        8.30        6.37      3.54 o 
  -5 -15   8        0.20        1.35      3.07 o 
  -4 -15   8        5.77        2.68      2.17 o 
  -3 -15   8       23.83       26.52      6.44 o 
  -2 -15   8        6.75        2.70      4.64 o 
  -1 -15   8       66.94       88.55     14.08 o 
   0 -15   8      110.02      107.80      7.79 o 
   1 -15   8        2.66        0.85      3.07 o 
   2 -15   8       22.96       26.26      5.24 o 
   3 -15   8        0.11       -2.22      2.81 o 
   4 -15   8       26.94       36.88      4.49 o 
   5 -15   8       12.65        3.90      3.07 o 
   6 -15   8        9.78        9.92      2.83 o 
   7 -15   8        0.38        0.69      2.48 o 
   8 -15   8        2.20        2.71      2.57 o 
   9 -15   8        0.42        0.07      2.30 o 
  10 -15   8        0.09        2.68      3.03 o 
  -8 -14   8        1.06        4.63      3.28 o 
  -7 -14   8        0.63       -0.12      2.64 o 
  -6 -14   8        0.63        1.04      2.91 o 
  -5 -14   8        1.08        3.29      1.66 o 
  -4 -14   8        3.06        2.03      1.57 o 
  -3 -14   8        7.89       13.33      5.09 o 
  -2 -14   8        3.98        2.85      4.20 o 
  -1 -14   8       44.26       54.09      6.74 o 
   0 -14   8        1.69        0.92      2.54 o 
   1 -14   8       23.22       16.32      3.39 o 
   2 -14   8      135.06      139.65      6.20 o 
   3 -14   8        5.78        8.28      2.91 o 
   4 -14   8        2.33        9.54      3.23 o 
   5 -14   8        5.86        8.24      3.85 o 
   6 -14   8        1.25        2.95      2.22 o 
   7 -14   8       23.86       20.97      3.11 o 
   8 -14   8       11.32        8.69      3.43 o 
   9 -14   8       40.31       61.24      5.78 o 
  10 -14   8        3.42        2.68      3.03 o 
  11 -14   8        0.28        2.30      2.52 o 
  -8 -13   8        0.16        4.26      4.72 o 
  -7 -13   8        0.39       -0.20      2.64 o 
  -6 -13   8        0.07       -1.43      2.85 o 
  -5 -13   8       57.28       71.09      6.94 o 
  -4 -13   8        3.68       12.09      1.93 o 
  -3 -13   8       12.79       11.54      4.49 o 
  -2 -13   8       34.99       30.71      5.39 o 
  -1 -13   8       35.67       46.60      5.69 o 
   0 -13   8       94.76      113.32      5.29 o 
   1 -13   8      196.93      211.21      7.42 o 
   2 -13   8       10.03        6.25      2.70 o 
   3 -13   8       35.46       51.84      6.44 o 
   4 -13   8       53.24       47.58      4.45 o 
   5 -13   8      203.69      210.22     12.78 o 
   6 -13   8       47.99       43.65      3.89 o 
   7 -13   8        7.53        8.72      2.57 o 
   8 -13   8       27.18       39.83      5.19 o 
   9 -13   8       31.65       35.45      3.75 o 
  10 -13   8        4.41        1.19      2.69 o 
  11 -13   8        1.12        1.61      2.69 o 
  -9 -12   8        0.17        2.80      4.06 o 
  -8 -12   8        3.96        2.07      3.58 o 
  -7 -12   8        3.70        6.68      5.45 o 
  -6 -12   8       26.10       47.32      6.52 o 
  -5 -12   8        0.68        1.28      1.68 o 
  -4 -12   8        1.69       -0.95      0.97 o 
  -3 -12   8        0.15       -1.80      3.60 o 
  -2 -12   8      181.64      159.42      8.69 o 
  -1 -12   8       11.56       16.33      4.34 o 
   0 -12   8      215.93      208.73      6.94 o 
   1 -12   8      261.18      238.37      8.47 o 
   2 -12   8      602.69      647.36     15.46 o 
   3 -12   8       10.38       18.60      3.23 o 
   4 -12   8      190.02      213.28      8.66 o 
   5 -12   8        8.80        9.00      2.39 o 
   6 -12   8      125.50      125.14      4.84 o 
   7 -12   8       24.19       33.65      6.52 o 
   8 -12   8        1.50        3.48      2.17 o 
   9 -12   8       30.96       35.39      3.39 o 
  10 -12   8        1.92       -0.21      2.37 o 
  11 -12   8        1.14        1.27      2.97 o 
  -9 -11   8        7.40        4.73      6.82 o 
  -8 -11   8        5.78        7.06      3.44 o 
  -7 -11   8        0.04        1.28      2.81 o 
  -6 -11   8        1.50       -1.99      2.70 o 
  -5 -11   8       14.73       12.86      0.59 o 
  -4 -11   8        4.84        2.48      0.72 o 
  -3 -11   8      281.76      315.08     21.13 o 
  -2 -11   8      106.25      106.83      7.94 o 
  -1 -11   8     2165.31     2289.95     78.36 o 
   0 -11   8      406.72      445.64     11.16 o 
   1 -11   8     1732.71     1761.14     39.14 o 
   2 -11   8        3.17        6.14      2.44 o 
   3 -11   8      348.63      373.47     12.59 o 
   4 -11   8       44.47       44.40      4.25 o 
   5 -11   8        4.42        0.37      1.96 o 
   6 -11   8       16.12       23.02      2.65 o 
   7 -11   8        4.43        0.38      1.89 o 
   8 -11   8        5.89       10.62      2.43 o 
   9 -11   8        0.25       -0.94      2.64 o 
  10 -11   8        0.18        0.85      1.94 o 
  11 -11   8        3.19        5.16      2.32 o 
  12 -11   8        7.47        1.68      2.34 o 
 -10 -10   8        7.64        5.32      5.62 o 
  -9 -10   8        0.29       -1.69      3.12 o 
  -8 -10   8       22.40       13.39      3.76 o 
  -7 -10   8        6.93       12.52      3.65 o 
  -6 -10   8      166.34      192.79      8.29 o 
  -5 -10   8       54.60       58.71      5.24 o 
  -4 -10   8     1613.62     1724.64    121.06 o 
  -3 -10   8        0.06        2.10      3.75 o 
  -2 -10   8     2199.98     2342.84     91.69 o 
  -1 -10   8       76.00       97.39     11.39 o 
   0 -10   8      160.69      115.91      4.55 o 
   1 -10   8      118.05      100.61      7.94 o 
   2 -10   8      253.40      205.84     10.09 o 
   3 -10   8      259.30      212.68     10.30 o 
   4 -10   8      178.74      181.15      5.18 o 
   5 -10   8       52.23       72.79      3.23 o 
   6 -10   8        5.46        3.89      1.93 o 
   7 -10   8      215.99      200.95      5.76 o 
   8 -10   8        7.42        8.35      3.24 o 
   9 -10   8        4.73        0.90      1.77 o 
  10 -10   8        0.00        0.71      1.80 o 
  11 -10   8        4.64        4.82      2.76 o 
  12 -10   8        2.45        1.96      2.19 o 
 -10  -9   8       46.80       60.46      7.04 o 
  -9  -9   8        7.78        7.70      5.77 o 
  -8  -9   8       33.13       41.80      8.39 o 
  -7  -9   8      487.88      539.57     19.90 o 
  -6  -9   8      118.19      134.76      9.46 o 
  -5  -9   8     1842.91     1973.13     55.37 o 
  -4  -9   8       87.79       83.32      5.14 o 
  -3  -9   8      561.18      542.30      7.73 o 
  -2  -9   8       11.38       10.55      6.29 o 
  -1  -9   8      116.37      116.60     12.06 o 
   0  -9   8      118.47      121.80      5.68 o 
   1  -9   8       22.77       49.82      4.04 o 
   2  -9   8      358.84      359.20      9.51 o 
   3  -9   8       37.85       30.60      2.03 o 
   4  -9   8      128.00      126.56      3.99 o 
   5  -9   8      149.59      141.08      3.54 o 
   6  -9   8       95.43       89.07      6.76 o 
   7  -9   8       46.70       38.33      3.11 o 
   8  -9   8       25.41       29.51      2.81 o 
   9  -9   8        1.57        4.76      2.24 o 
  10  -9   8       60.75       64.58      3.92 o 
  11  -9   8        3.19        2.46      2.19 o 
  12  -9   8        3.14        2.20      3.31 o 
 -11  -8   8        4.73        0.60      7.64 o 
 -10  -8   8       87.76       87.05     10.04 o 
  -9  -8   8        6.96        0.45      4.34 o 
  -8  -8   8      172.30      243.47     14.38 o 
  -7  -8   8        1.50        1.05      4.64 o 
  -6  -8   8       10.43       14.83      5.69 o 
  -5  -8   8       52.58       43.70      4.66 o 
  -4  -8   8      104.89      132.98      5.40 o 
  -3  -8   8       40.94       33.43      3.18 o 
  -2  -8   8      891.80      888.35     20.15 o 
  -1  -8   8       32.31       21.68      1.61 o 
   0  -8   8        4.49       10.97      1.22 o 
   1  -8   8       83.30      108.19      2.52 o 
   2  -8   8     4915.14     5251.25    210.93 o 
   3  -8   8      218.68      175.40      4.35 o 
   4  -8   8       48.38       52.38      2.67 o 
   5  -8   8      325.23      333.52      9.85 o 
   6  -8   8      105.69       93.55      4.11 o 
   7  -8   8       33.32       36.18      3.18 o 
   8  -8   8      275.26      282.87      6.58 o 
   9  -8   8        6.46       14.19      2.58 o 
  10  -8   8       21.23       17.96      5.16 o 
  11  -8   8        2.76        1.86      2.24 o 
  12  -8   8        0.01        0.47      1.61 o 
 -11  -7   8       17.95        0.15      4.49 o 
 -10  -7   8       35.78        0.60      4.79 o 
  -9  -7   8        0.03        3.15      4.79 o 
  -8  -7   8       44.95       46.75     11.99 o 
  -6  -7   8      575.60      626.57     33.71 o 
  -5  -7   8      234.73      233.13     16.33 o 
  -4  -7   8       99.86       92.59      9.74 o 
  -3  -7   8       17.70       12.53      2.44 o 
  -2  -7   8      133.44      145.27      8.84 o 
  -1  -7   8      949.75      828.07     13.50 o 
   0  -7   8       72.89       73.74      3.82 o 
   1  -7   8      224.50      247.04      3.79 o 
   2  -7   8     3073.13     2926.57     50.67 o 
   3  -7   8      617.21      568.49      8.80 o 
   4  -7   8       51.08       67.40      4.16 o 
   5  -7   8      775.01      811.76     13.25 o 
   6  -7   8      162.80      168.91      3.72 o 
   7  -7   8      629.09      595.56     37.75 o 
   8  -7   8        1.04       -0.34      1.14 o 
   9  -7   8       25.73       26.72      2.93 o 
  10  -7   8       50.35       42.25      3.58 o 
  11  -7   8        0.50       -0.66      0.83 o 
  12  -7   8        0.07       -0.81      1.42 o 
 -11  -6   8        2.60       -0.60      4.49 o 
 -10  -6   8       20.64        0.00      6.59 o 
  -9  -6   8       22.57       45.25      6.89 o 
  -8  -6   8        8.36       10.19      4.94 o 
  -7  -6   8        9.85        9.74      4.94 o 
  -6  -6   8       10.74       11.99      4.64 o 
  -5  -6   8       79.07       72.97      5.69 o 
  -4  -6   8      284.25      252.61      9.74 o 
  -3  -6   8        4.78        0.45      2.40 o 
  -2  -6   8      172.13      222.89      5.54 o 
  -1  -6   8      257.85      249.86      4.49 o 
   0  -6   8        2.48        2.66      0.91 o 
   1  -6   8       14.36       22.11      1.43 o 
   2  -6   8    11968.12    13469.54    376.85 o 
   3  -6   8      469.73      462.23      7.04 o 
   4  -6   8     2034.13     2076.23     72.07 o 
   5  -6   8      109.52      117.31      3.83 o 
   6  -6   8      108.39      110.36      3.83 o 
   7  -6   8      162.10      178.74      4.99 o 
   8  -6   8      111.44      118.41      6.28 o 
   9  -6   8       41.59       41.56      4.90 o 
  10  -6   8       17.74       22.66      5.82 o 
  11  -6   8        0.65        1.60      1.39 o 
  12  -6   8        1.39        1.51      1.72 o 
 -12  -5   8        3.87       11.54     10.04 o 
 -11  -5   8        1.07        0.15      4.05 o 
 -10  -5   8       17.99        0.30      4.20 o 
  -9  -5   8        8.84       10.34      5.09 o 
  -8  -5   8       33.74       44.80     10.19 o 
  -7  -5   8      113.87       92.29      7.49 o 
  -6  -5   8      494.87      582.82     20.08 o 
  -5  -5   8       27.80       36.41      4.20 o 
  -4  -5   8      123.13      140.69      7.04 o 
  -3  -5   8      340.65      262.05      8.24 o 
  -2  -5   8        9.13       15.58      2.40 o 
  -1  -5   8     2483.72     2795.66     53.63 o 
   0  -5   8      840.33      779.00     11.69 o 
   1  -5   8     4504.30     4719.60     88.76 o 
   2  -5   8      492.33      422.51     12.89 o 
   3  -5   8       83.81      119.89      3.82 o 
   4  -5   8      635.16      704.31     13.41 o 
   5  -5   8      470.87      484.35     15.87 o 
   6  -5   8     1265.45     1211.95     16.57 o 
   7  -5   8       16.70       25.62      1.86 o 
   8  -5   8        4.84        2.98      1.16 o 
   9  -5   8        0.36        0.99      1.12 o 
  10  -5   8        2.70        2.39      1.98 o 
  11  -5   8        3.67       -0.18      1.80 o 
  12  -5   8        3.94       -0.88      1.95 o 
 -12  -4   8        0.20       -0.60      4.64 o 
 -11  -4   8        5.95       -0.45      4.20 o 
 -10  -4   8        0.01       -1.17      3.22 o 
  -9  -4   8       32.52       36.86      3.97 o 
  -8  -4   8        0.17       12.20      4.64 o 
  -7  -4   8       39.24       20.80     17.75 o 
  -6  -4   8       94.87       92.96      7.27 o 
  -5  -4   8       92.70      107.28      5.84 o 
  -4  -4   8      845.15      900.31     24.12 o 
  -3  -4   8       28.56       19.93      2.55 o 
  -2  -4   8      107.44      197.16      2.53 o 
  -1  -4   8      216.59      232.39      3.27 o 
   0  -4   8     2015.31     1931.05     34.64 o 
   1  -4   8      802.03      885.92     13.40 o 
   2  -4   8      503.94      568.63      8.89 o 
   3  -4   8      677.99      640.66      8.59 o 
   4  -4   8      357.91      358.66      4.85 o 
   5  -4   8       10.55       11.04      1.23 o 
   6  -4   8      385.50      434.42     14.38 o 
   7  -4   8       56.55       47.12      1.64 o 
   8  -4   8       71.55       66.51      1.98 o 
   9  -4   8      123.93      134.53      4.18 o 
  10  -4   8        0.05        0.78      1.25 o 
  11  -4   8       13.92        5.90      3.62 o 
  12  -4   8        0.82        0.60      7.49 o 
 -12  -3   8        1.28        3.15      8.24 o 
 -11  -3   8        1.59        1.41      3.02 o 
 -10  -3   8       13.94       11.51      2.10 o 
  -9  -3   8        1.49       -0.22      1.82 o 
  -8  -3   8        3.86        1.93      1.30 o 
  -7  -3   8       67.13       48.77      3.16 o 
  -6  -3   8      154.38      168.05      3.04 o 
  -5  -3   8        0.52        0.15      1.48 o 
  -4  -3   8       78.58       52.04      2.54 o 
  -3  -3   8        8.63        8.68      0.78 o 
  -2  -3   8      323.32      298.03      4.87 o 
  -1  -3   8     1311.23     1336.49     21.49 o 
   0  -3   8       38.67       51.36      1.43 o 
   1  -3   8      293.85      270.79      5.07 o 
   2  -3   8       48.51       71.40      1.58 o 
   3  -3   8      889.08      903.41      9.80 o 
   4  -3   8      945.38      950.36     11.23 o 
   5  -3   8       67.53       68.54      1.41 o 
   6  -3   8     1496.21     1562.61     29.99 o 
   7  -3   8       33.16       26.84      1.67 o 
   8  -3   8      200.21      202.07      5.19 o 
   9  -3   8        5.81        3.68      1.48 o 
  10  -3   8       22.21       20.49      6.63 o 
  11  -3   8        4.48        1.26      1.28 o 
  12  -3   8        0.99        1.50      4.94 o 
 -12  -2   8        0.66       -0.04      2.91 o 
 -11  -2   8        1.58       -1.55      1.81 o 
 -10  -2   8        0.21        0.84      1.70 o 
  -9  -2   8        3.10        1.41      1.78 o 
  -8  -2   8       28.60       38.21      1.84 o 
  -7  -2   8       36.16       44.86      1.78 o 
  -6  -2   8        2.17        2.97      1.02 o 
  -5  -2   8      230.80      225.17      5.39 o 
  -4  -2   8      134.20      153.18      3.87 o 
  -3  -2   8     2278.61     2200.40     44.26 o 
  -2  -2   8      326.50      317.67      3.86 o 
  -1  -2   8       95.10       96.34      2.85 o 
   0  -2   8        0.00        0.62      0.72 o 
   1  -2   8     2763.81     3046.62     44.53 o 
   2  -2   8      239.93      303.09      4.35 o 
   3  -2   8      806.64      796.78     11.86 o 
   4  -2   8     1082.55     1103.08     15.44 o 
   5  -2   8       53.35       44.84      1.10 o 
   6  -2   8      160.78      152.33      3.17 o 
   7  -2   8      112.46      103.80      2.81 o 
   8  -2   8      201.37      213.43      7.91 o 
   9  -2   8        5.33        7.07      1.11 o 
  10  -2   8        1.92        2.40      1.05 o 
  11  -2   8       11.55        2.10      8.39 o 
  12  -2   8        4.52        0.30      4.79 o 
 -12  -1   8        1.27        3.26      4.41 o 
 -11  -1   8        0.19        0.89      1.46 o 
 -10  -1   8        5.59        6.65      3.72 o 
  -9  -1   8      118.78      105.10      3.12 o 
  -8  -1   8      114.12      121.04      3.93 o 
  -7  -1   8        0.21        1.75      0.95 o 
  -6  -1   8      417.18      404.21      9.32 o 
  -5  -1   8      193.28      180.48      5.71 o 
  -4  -1   8      685.09      618.65     12.05 o 
  -3  -1   8      247.89      234.67      4.40 o 
  -2  -1   8      237.83      290.70      5.08 o 
  -1  -1   8      314.78      394.83      5.56 o 
   0  -1   8      173.96      154.37      2.77 o 
   1  -1   8     8818.15    10739.30    329.99 o 
   2  -1   8      854.58      952.62     10.35 o 
   3  -1   8      138.63      164.44      5.81 o 
   4  -1   8      536.81      599.26     12.81 o 
   5  -1   8      396.01      422.36     10.71 o 
   6  -1   8     1139.54     1217.73     29.30 o 
   7  -1   8        7.17        7.90      1.13 o 
   8  -1   8        0.30        1.09      0.98 o 
   9  -1   8      179.07      201.64     15.26 o 
  10  -1   8        9.86        7.33      3.60 o 
  11  -1   8       10.11        7.92      4.27 o 
  12  -1   8        0.08        0.00      4.64 o 
 -12   0   8        1.87        3.68      2.44 o 
 -11   0   8        0.54        0.74      1.62 o 
 -10   0   8       41.32       62.97      2.83 o 
  -9   0   8        5.68        1.74      2.15 o 
  -8   0   8      170.95      168.10      4.45 o 
  -7   0   8       11.95       17.14      3.17 o 
  -6   0   8      258.82      261.92      7.15 o 
  -5   0   8      446.95      435.19     10.80 o 
  -4   0   8     1275.78     1265.91     25.23 o 
  -3   0   8       20.87       29.16      2.75 o 
  -2   0   8       60.04       72.12      1.95 o 
  -1   0   8       12.37       13.27      1.48 o 
   0   0   8      312.61      348.96      4.28 o 
   1   0   8       53.47       81.99      1.67 o 
   2   0   8     9359.02    11446.87    282.11 o 
   3   0   8     2762.40     2988.29     95.29 o 
   4   0   8      732.18      883.83     18.63 o 
   5   0   8     1642.32     1783.33     39.75 o 
   6   0   8      166.52      186.35      7.91 o 
   7   0   8       53.60       59.68      9.14 o 
   8   0   8        4.08        2.44      0.68 o 
   9   0   8      107.67      105.36     14.26 o 
  10   0   8        3.80        3.35      3.38 o 
  11   0   8        0.44        0.34      3.09 o 
 -12   1   8        2.20        0.68      1.75 o 
 -11   1   8        0.30        0.90      1.58 o 
 -10   1   8        1.15        0.56      2.03 o 
  -9   1   8       74.72       74.80      3.58 o 
  -8   1   8      216.55      197.67      7.77 o 
  -7   1   8      370.90      343.14      9.85 o 
  -6   1   8       78.09       82.65      5.32 o 
  -5   1   8      111.84      111.32      6.59 o 
  -4   1   8     1649.18     1656.15     33.05 o 
  -3   1   8     1270.64     1212.78     21.72 o 
  -2   1   8     1145.96     1095.81     18.22 o 
  -1   1   8     1893.04     1688.69     29.13 o 
   0   1   8     3760.65     3769.93     79.14 o 
   1   1   8     3829.31     4286.69    122.05 o 
   2   1   8     3301.54     3479.12    113.87 o 
   3   1   8      219.51      248.11      8.69 o 
   4   1   8       24.97       32.06      7.04 o 
   5   1   8      482.29      536.53     24.12 o 
   6   1   8        0.22       -0.45      4.94 o 
   7   1   8       68.84       88.10      6.44 o 
   8   1   8       12.40       14.53      4.20 o 
   9   1   8       69.97       76.26      7.49 o 
  10   1   8       17.72       20.98      5.39 o 
  11   1   8        1.38        2.85      7.04 o 
 -12   2   8        0.24       -0.35      1.88 o 
 -11   2   8        3.44        0.79      1.78 o 
 -10   2   8        1.30        1.76      2.52 o 
  -9   2   8       14.10       15.79      4.02 o 
  -8   2   8        0.47        1.28      2.79 o 
  -7   2   8       96.40       89.52      6.30 o 
  -6   2   8      527.07      512.50     12.61 o 
  -5   2   8       30.13       29.99      3.68 o 
  -4   2   8     1836.82     1828.82     37.03 o 
  -3   2   8     2792.77     2599.60     56.28 o 
  -2   2   8     1193.22     1200.29     20.71 o 
  -1   2   8     3359.56     3692.38     79.19 o 
   0   2   8      502.83      632.21      9.80 o 
   1   2   8      276.84      301.12      3.45 o 
   2   2   8      454.73      451.71      5.22 o 
   3   2   8        8.20       15.58      3.30 o 
   4   2   8      210.54      190.28      8.09 o 
   5   2   8        9.13       10.34      3.45 o 
   6   2   8       65.45       69.67      5.84 o 
   7   2   8       23.55       35.21      5.24 o 
   8   2   8        2.05        3.15      3.45 o 
   9   2   8       29.70       34.61     10.04 o 
  10   2   8        2.05       -4.20      4.20 o 
  11   2   8        0.79        3.75      4.20 o 
 -12   3   8       37.64       39.33      3.29 o 
 -11   3   8        4.19        3.46      2.83 o 
 -10   3   8        0.14       -1.16      3.60 o 
  -9   3   8      114.82      111.81      9.39 o 
  -8   3   8       92.96      103.35      7.71 o 
  -7   3   8       23.77       23.08      6.41 o 
  -6   3   8      623.51      642.81     15.15 o 
  -5   3   8      617.27      576.83     14.10 o 
  -4   3   8       93.95       83.99      5.02 o 
  -3   3   8      227.02      202.84      4.40 o 
  -2   3   8     1251.97     1284.35     22.41 o 
  -1   3   8      543.25      559.99      9.51 o 
   0   3   8      851.29      850.84     13.10 o 
   1   3   8       10.77       11.08      0.75 o 
   2   3   8       97.21      103.90      1.13 o 
   3   3   8      143.43      137.09      6.74 o 
   4   3   8      128.01      143.23      7.64 o 
   5   3   8      116.57      124.51      7.19 o 
   6   3   8       61.12       78.66      6.59 o 
   7   3   8       26.47       26.52      5.09 o 
   8   3   8        0.01        3.00      3.75 o 
   9   3   8       49.66       47.20      6.29 o 
  10   3   8        6.06        3.45      4.20 o 
 -12   4   8        9.25        3.10      2.41 o 
 -11   4   8       25.02       28.31      3.19 o 
 -10   4   8       31.64       18.33      5.19 o 
  -9   4   8       42.86       46.62      7.15 o 
  -8   4   8      157.43      159.28     13.41 o 
  -7   4   8        3.50        6.87      3.12 o 
  -6   4   8       78.80       84.43      5.39 o 
  -5   4   8      276.68      262.54      8.09 o 
  -4   4   8      195.62      210.62      5.99 o 
  -3   4   8     1276.27     1206.83     23.42 o 
  -2   4   8       33.88       33.16      1.75 o 
  -1   4   8        4.33        1.33      1.02 o 
   0   4   8       97.68       95.45      2.01 o 
   1   4   8      772.66      740.67     10.33 o 
   2   4   8     1015.26     1025.44     13.28 o 
   3   4   8        6.88        4.08      0.34 o 
   4   4   8        4.05        1.95      3.30 o 
   5   4   8       13.66       12.59      4.20 o 
   6   4   8       59.41       54.54      6.14 o 
   7   4   8        0.02       -3.30      3.90 o 
   8   4   8        0.01        2.25      3.75 o 
   9   4   8        0.15        1.05      3.60 o 
  10   4   8        0.28        2.25      6.29 o 
 -12   5   8       10.32        3.45      3.26 o 
 -11   5   8        7.58        5.59      5.44 o 
 -10   5   8        6.58        9.84      4.69 o 
  -9   5   8       73.97       66.56      6.14 o 
  -8   5   8        3.84       12.00      3.76 o 
  -7   5   8       38.06       40.79      4.29 o 
  -6   5   8       31.58       30.01      3.67 o 
  -5   5   8      465.71      457.99     10.59 o 
  -4   5   8      117.19       98.47      3.82 o 
  -3   5   8       50.59       51.20      5.99 o 
  -2   5   8      150.71      130.29      3.34 o 
  -1   5   8       10.39       18.99      1.91 o 
   0   5   8     1634.77     1696.55     30.29 o 
   1   5   8       19.32       17.57      1.95 o 
   2   5   8      252.54      250.22      4.66 o 
   3   5   8       59.20       54.58      4.05 o 
   4   5   8        1.05       -0.90      3.45 o 
   5   5   8       85.65       77.16     11.69 o 
   6   5   8       17.07       18.28      8.39 o 
   7   5   8        0.62       -2.55      6.74 o 
   8   5   8       14.15       17.53      8.84 o 
   9   5   8        9.46       14.08      4.94 o 
  10   5   8        0.98        7.19      4.34 o 
 -12   6   8        2.70       -1.61      2.47 o 
 -11   6   8        1.95        3.50      4.20 o 
 -10   6   8        0.76        8.91      4.23 o 
  -9   6   8       17.42       17.23      4.45 o 
  -8   6   8       72.23       72.37      5.72 o 
  -7   6   8        6.04        6.28      3.12 o 
  -6   6   8       10.01       16.78      3.28 o 
  -5   6   8     1302.57     1121.57     24.42 o 
  -4   6   8       21.46       20.98      2.59 o 
  -3   6   8      841.54      819.15     15.99 o 
  -2   6   8       89.66       97.23      3.34 o 
  -1   6   8       73.85       78.71      3.02 o 
   0   6   8      626.00      573.78     10.56 o 
   1   6   8      164.52      148.66      3.49 o 
   2   6   8     1415.08     1412.68     27.16 o 
   3   6   8       94.13      103.42      6.59 o 
   4   6   8       34.72       31.79      1.98 o 
   5   6   8       53.39       64.13      7.34 o 
   6   6   8       29.78       41.35      6.29 o 
   7   6   8       38.24       42.70      6.44 o 
   8   6   8        7.06        1.65      3.90 o 
   9   6   8        0.00        2.70      3.90 o 
 -12   7   8        0.02       -5.90      6.14 o 
 -11   7   8        4.83        8.14      5.72 o 
 -10   7   8       12.24       19.09      5.77 o 
  -9   7   8       34.91       22.42      4.55 o 
  -8   7   8       28.82       25.08      4.29 o 
  -7   7   8       33.04       29.94      4.13 o 
  -6   7   8      133.02       99.68      6.44 o 
  -5   7   8      462.49      409.77     10.80 o 
  -4   7   8      174.79      174.48      5.84 o 
  -3   7   8       13.90       14.29      2.12 o 
  -2   7   8       67.26       80.15      3.90 o 
  -1   7   8        0.12        3.62      1.64 o 
   0   7   8     1733.13     1751.75     35.24 o 
   1   7   8      126.00      118.39      2.96 o 
   2   7   8       59.30       62.77      2.77 o 
   3   7   8      274.66      286.64      6.97 o 
   4   7   8        0.09        1.12      0.77 o 
   5   7   8       11.56       10.58      1.18 o 
   6   7   8        2.92       12.14      5.09 o 
   7   7   8       14.52       15.28      5.39 o 
 -11   8   8       18.88       16.91      6.43 o 
 -10   8   8       39.28       38.46     10.21 o 
  -9   8   8        4.06       -1.03      3.91 o 
  -8   8   8        2.67       -1.96      3.79 o 
  -7   8   8       24.79       31.41      4.23 o 
  -6   8   8        0.61        3.28      2.77 o 
  -5   8   8      562.61      532.14     13.35 o 
  -4   8   8        1.59        7.27      2.44 o 
  -3   8   8      496.87      486.17     16.71 o 
  -2   8   8       79.84       99.05      4.18 o 
  -1   8   8     3484.03     3465.76     84.67 o 
   0   8   8      157.58      169.74      4.99 o 
   1   8   8      347.27      365.77      7.41 o 
   2   8   8      123.90      120.52      2.79 o 
   3   8   8      528.17      531.86     11.18 o 
   4   8   8      106.86      106.74      5.00 o 
   5   8   8        0.37        0.71      1.19 o 
   6   8   8       13.66       16.78      5.39 o 
   7   8   8       29.68       50.49      7.04 o 
 -11   9   8        5.40       -2.18      4.34 o 
 -10   9   8       16.34       17.30      5.07 o 
  -9   9   8        1.01       -4.37      7.27 o 
  -8   9   8       33.51       32.04      4.92 o 
  -7   9   8        1.71       -4.90      5.61 o 
  -6   9   8       47.81       36.66      6.67 o 
  -5   9   8        8.78        5.23      3.08 o 
  -4   9   8      992.47     1026.64     22.93 o 
  -3   9   8      127.72      142.99     12.14 o 
  -2   9   8       38.63       25.53      2.28 o 
  -1   9   8       26.57       25.63      2.06 o 
   0   9   8       38.24       37.18      2.49 o 
   1   9   8       17.79       16.40      2.43 o 
   2   9   8      101.92      112.57      2.69 o 
   3   9   8      256.64      237.84      7.50 o 
   4   9   8       92.24       94.96      9.51 o 
   5   9   8        7.80       14.98      9.29 o 
   6   9   8       83.20      120.31     14.68 o 
 -10  10   8        6.16        0.65      5.02 o 
  -9  10   8       31.00       31.52      5.45 o 
  -8  10   8        3.08        6.20      3.76 o 
  -7  10   8       32.18       34.21      4.77 o 
  -6  10   8       16.82       16.95      3.60 o 
  -5  10   8       66.08       54.57      4.18 o 
  -4  10   8       72.27       66.76      7.04 o 
  -3  10   8       16.41       12.29      2.44 o 
  -2  10   8        1.03        3.52      3.07 o 
  -1  10   8       29.91       37.92      8.76 o 
   0  10   8        1.98       -0.46      1.43 o 
   1  10   8      307.28      348.36      6.98 o 
   2  10   8      110.51      113.77      4.57 o 
   3  10   8      460.74      474.21     26.07 o 
   4  10   8        0.18       -0.37      1.64 o 
   5  10   8        3.39        5.39      4.94 o 
 -10  11   8       10.07        6.56      7.59 o 
  -9  11   8        2.11        3.43      4.74 o 
  -8  11   8       69.69       72.15      8.30 o 
  -7  11   8        0.06       -0.54      3.02 o 
  -6  11   8       21.05       16.63      5.77 o 
  -5  11   8       97.84      112.79      5.72 o 
  -4  11   8      110.06      114.69      5.46 o 
  -3  11   8       37.46       49.92      4.94 o 
  -2  11   8       86.89       87.41      5.84 o 
  -1  11   8      404.96      432.80     10.75 o 
   0  11   8     1032.00     1041.24     23.93 o 
   1  11   8        4.92        4.41      1.58 o 
   2  11   8       45.52       36.24      2.00 o 
   3  11   8       40.53       32.75      3.82 o 
   4  11   8       18.62       25.02      6.44 o 
  -9  12   8       13.15       15.58      5.12 o 
  -8  12   8      112.49      130.11     10.09 o 
  -7  12   8       23.60       30.31      5.13 o 
  -6  12   8       81.54       86.48      6.36 o 
  -5  12   8        0.55       -2.02      2.97 o 
  -4  12   8        0.37        0.82      2.65 o 
  -3  12   8      173.63      180.51      7.75 o 
  -2  12   8      151.05      134.66      5.99 o 
  -1  12   8        3.63       -0.07      1.59 o 
   0  12   8       22.94       18.56      3.75 o 
   1  12   8      181.31      206.56      5.40 o 
   2  12   8       34.77       31.27      2.15 o 
   3  12   8        5.88        1.72      3.00 o 
  -8  13   8        2.51        5.31      4.65 o 
  -7  13   8       41.44       52.58      9.90 o 
  -6  13   8        1.12        3.30      3.50 o 
  -5  13   8      109.60      107.33      7.59 o 
  -4  13   8       10.17        9.14      3.83 o 
  -3  13   8        1.90        2.43      2.70 o 
  -2  13   8        0.08        3.87      2.85 o 
  -1  13   8       18.69       11.71      3.00 o 
   0  13   8      100.95      118.60      7.79 o 
   1  13   8        4.43        2.69      1.64 o 
   2  13   8        0.46       -0.43      1.32 o 
  -7  14   8        0.21        5.68      5.12 o 
  -6  14   8      120.84      136.82      8.76 o 
  -5  14   8        3.66        6.18      4.71 o 
  -4  14   8      106.37      111.56      9.21 o 
  -3  14   8        7.11        4.93      2.81 o 
  -2  14   8       11.58       11.07      2.86 o 
  -1  14   8       43.36       47.49      3.65 o 
   0  14   8      230.99      237.46      8.24 o 
   1  14   8        2.38       -0.56      2.32 o 
  -4  15   8       61.40       68.54      6.82 o 
  -3  15   8      189.55      194.63      8.84 o 
  -2  15   8       20.56        9.32      7.34 o 
  -1  15   8      101.63      110.05      6.44 o 
   0 -20   9       20.37       19.33      7.04 o 
   1 -20   9        1.31       -0.63      3.55 o 
   2 -20   9       49.83       72.52      9.89 o 
   3 -20   9        0.42       -0.22      3.97 o 
   4 -20   9        0.43        1.29      3.65 o 
  -2 -19   9       11.68       26.07      7.64 o 
  -1 -19   9        0.27        0.15      4.64 o 
   0 -19   9        2.54        7.04      5.69 o 
   1 -19   9        1.06       -2.85      5.24 o 
   2 -19   9        0.04       -3.37      3.71 o 
   3 -19   9        3.98        8.84      5.84 o 
   4 -19   9        5.93        8.54      5.99 o 
   5 -19   9        0.35        1.30      3.44 o 
   6 -19   9        0.06       -1.87      2.62 o 
   7 -19   9        3.25        5.78      3.09 o 
  -4 -18   9        0.11        0.75      4.94 o 
  -3 -18   9        3.43        5.54      5.84 o 
  -2 -18   9       36.87       41.20      8.39 o 
  -1 -18   9       21.18       20.38      6.89 o 
   0 -18   9        0.89       -1.50      5.24 o 
   1 -18   9        2.80        5.32      4.03 o 
   2 -18   9      115.17      109.52      9.89 o 
   3 -18   9        0.24        4.01      4.49 o 
   4 -18   9       35.84       54.69      8.24 o 
   5 -18   9       22.98       30.28      5.84 o 
   6 -18   9        7.69        8.41      3.91 o 
   7 -18   9        0.93        4.63      2.91 o 
   8 -18   9        0.33       -2.22      3.69 o 
  -5 -17   9        0.01       -0.48      3.34 o 
  -4 -17   9       19.62       20.83      7.04 o 
  -3 -17   9        4.06        7.04      5.84 o 
  -2 -17   9        0.27        0.90      5.09 o 
  -1 -17   9        0.99       -3.00      5.39 o 
   0 -17   9       39.73       34.61      7.94 o 
   1 -17   9        0.02        0.53      3.95 o 
   2 -17   9        2.80        5.52      6.97 o 
   3 -17   9      180.01      212.07     19.18 o 
   4 -17   9        3.12        3.97      3.39 o 
   5 -17   9       15.45       15.28      4.03 o 
   6 -17   9        2.36        6.49      2.75 o 
   7 -17   9        0.62       -3.09      3.09 o 
   8 -17   9       21.89       17.91      3.54 o 
   9 -17   9        0.23        1.13      2.65 o 
  -6 -16   9        0.46        2.55      4.94 o 
  -5 -16   9        6.59        2.63      3.60 o 
  -4 -16   9       18.85       14.98      6.44 o 
  -3 -16   9       18.00       19.63     11.24 o 
  -2 -16   9        5.99       13.03      6.14 o 
  -1 -16   9       24.59       16.78      6.44 o 
   0 -16   9        0.06        3.02      4.01 o 
   1 -16   9        1.70        1.77      3.81 o 
   2 -16   9        6.59        7.44      3.44 o 
   3 -16   9       56.73       60.56      5.92 o 
   4 -16   9       36.72       40.95      4.77 o 
   5 -16   9        8.42        7.56      2.83 o 
   6 -16   9        0.02        0.77      2.21 o 
   7 -16   9        0.13       -0.37      2.62 o 
   8 -16   9       13.39       17.31      3.37 o 
   9 -16   9        0.94        0.37      3.24 o 
  -7 -15   9        5.23        1.16      3.78 o 
  -6 -15   9        0.71        1.03      3.17 o 
  -5 -15   9        0.97        5.54      3.60 o 
  -4 -15   9       15.39       24.00      3.82 o 
  -3 -15   9        4.32       -1.05      4.34 o 
  -2 -15   9       22.39       36.11     11.09 o 
  -1 -15   9        0.97       -0.90      4.20 o 
   0 -15   9       91.94       97.89      6.20 o 
   1 -15   9       56.39       57.88      5.32 o 
   2 -15   9       26.19       19.61      4.58 o 
   3 -15   9       16.40       10.86      3.50 o 
   4 -15   9       22.04       40.65      6.37 o 
   5 -15   9       24.68       41.88      3.47 o 
   6 -15   9        0.48       -0.33      2.25 o 
   7 -15   9       19.80       19.03      3.14 o 
   8 -15   9       34.48       34.67     10.47 o 
   9 -15   9        3.72        6.44      3.11 o 
  10 -15   9        1.77        4.39      2.81 o 
  -8 -14   9        0.89        9.44      5.69 o 
  -7 -14   9        0.12        0.83      3.07 o 
  -6 -14   9       11.90       22.19      4.39 o 
  -5 -14   9        0.56       -3.50      3.60 o 
  -4 -14   9        8.76        5.60      1.02 o 
  -3 -14   9       70.05       93.34      8.54 o 
  -2 -14   9        1.00        2.25      4.20 o 
  -1 -14   9      135.44      126.30      9.44 o 
   0 -14   9      152.47      157.91      8.21 o 
   1 -14   9       24.39       32.19      3.96 o 
   2 -14   9       25.02       23.88      3.75 o 
   3 -14   9        0.05       -0.37      3.18 o 
   4 -14   9      248.07      259.33      9.14 o 
   5 -14   9        3.27        7.66      2.44 o 
   6 -14   9       40.30       35.44      3.83 o 
   7 -14   9       38.56       43.43      3.89 o 
   8 -14   9        0.01        1.67      2.33 o 
   9 -14   9        0.09        0.48      2.26 o 
  10 -14   9        1.28        2.19      2.88 o 
  -8 -13   9        9.67       13.07      4.81 o 
  -7 -13   9        2.95        5.69      4.42 o 
  -6 -13   9        8.32        9.68      4.42 o 
  -5 -13   9        0.32        1.62      3.54 o 
  -4 -13   9       92.05       86.86      9.29 o 
  -3 -13   9       55.59       66.52      7.19 o 
  -2 -13   9      165.02      184.74     10.79 o 
  -1 -13   9        7.80       10.64      4.49 o 
   0 -13   9       64.88       88.41      5.02 o 
   1 -13   9       22.87       22.15      3.49 o 
   2 -13   9       96.13      115.44      5.87 o 
   3 -13   9      108.75      119.13      6.22 o 
   4 -13   9      441.07      509.82     35.41 o 
   5 -13   9        1.49        4.30      3.05 o 
   6 -13   9       15.12       31.64      6.26 o 
   7 -13   9       35.22       22.20      3.88 o 
   8 -13   9       63.91       68.56      7.32 o 
   9 -13   9       57.59       71.18      5.87 o 
  10 -13   9       12.10       14.93      6.65 o 
  11 -13   9        2.78        1.01      2.28 o 
  -9 -12   9        9.80        6.89      6.89 o 
  -8 -12   9        0.04        2.60      3.39 o 
  -7 -12   9       29.36       39.75      7.12 o 
  -6 -12   9       11.25       15.00      4.55 o 
  -5 -12   9       38.44       46.01      4.82 o 
  -4 -12   9       61.07       62.30      3.82 o 
  -3 -12   9       50.80       45.85      6.29 o 
  -2 -12   9       41.04       56.04      5.99 o 
  -1 -12   9       62.48       88.25     11.54 o 
   0 -12   9        8.32        7.48      3.05 o 
   1 -12   9      706.95      711.01     19.50 o 
   2 -12   9      180.39      191.90      5.03 o 
   3 -12   9       17.10       26.75      4.12 o 
   4 -12   9      346.41      380.49     16.33 o 
   5 -12   9      129.46      126.63      5.89 o 
   6 -12   9      118.43      116.15      5.31 o 
   7 -12   9      205.64      177.65      9.90 o 
   8 -12   9        9.28       19.26      2.97 o 
   9 -12   9        6.01       12.27      2.92 o 
  10 -12   9       25.78       25.94      3.43 o 
  11 -12   9        0.44       -0.40      2.34 o 
  -9 -11   9       12.08        4.12      3.82 o 
  -8 -11   9       18.24       18.69      7.57 o 
  -7 -11   9       20.32       28.87      6.14 o 
  -6 -11   9       10.09        8.76      3.55 o 
  -5 -11   9        8.13       14.59      3.70 o 
  -4 -11   9      243.52      251.64     16.41 o 
  -3 -11   9      143.25      152.99      2.75 o 
  -2 -11   9       91.80      109.52      8.24 o 
  -1 -11   9        3.32        1.33      1.50 o 
   0 -11   9       79.81       81.55      2.83 o 
   1 -11   9      124.33      122.34      4.65 o 
   2 -11   9        1.39       -0.95      1.49 o 
   3 -11   9       95.10      101.68      3.98 o 
   4 -11   9      465.99      496.58      9.35 o 
   5 -11   9      178.01      166.03      5.99 o 
   6 -11   9       36.54       38.89      3.08 o 
   7 -11   9       49.88       43.31      4.36 o 
   8 -11   9       10.19       17.74      2.90 o 
   9 -11   9       13.58       11.03      2.46 o 
  10 -11   9        0.01       -1.10      1.91 o 
  11 -11   9        3.48        0.08      1.94 o 
 -10 -10   9        1.46        1.01      3.99 o 
  -9 -10   9       20.20        7.13      9.74 o 
  -8 -10   9       47.23       42.55      5.35 o 
  -7 -10   9        5.51        7.51      3.55 o 
  -6 -10   9       21.66       20.71      4.23 o 
  -5 -10   9       22.95       18.81      4.23 o 
  -4 -10   9        0.00       -1.12      3.28 o 
  -3 -10   9      530.39      516.03     15.96 o 
  -2 -10   9      132.12      135.45      3.97 o 
  -1 -10   9      649.51      858.14     23.30 o 
   0 -10   9      205.98      212.71      9.66 o 
   1 -10   9     1001.90     1047.35     18.10 o 
   2 -10   9        0.18        1.57      1.29 o 
   3 -10   9      225.85      229.13      5.01 o 
   4 -10   9      155.24      156.71      3.90 o 
   5 -10   9        0.00       -0.49      1.41 o 
   6 -10   9        0.26       -0.58      2.09 o 
   7 -10   9       28.83       20.28      2.60 o 
   8 -10   9      302.39      343.20     11.08 o 
   9 -10   9       38.30       29.83      2.68 o 
  10 -10   9        0.07        2.56      2.08 o 
  11 -10   9       13.00        3.59      2.93 o 
  12 -10   9        0.78       -1.67      2.38 o 
 -10  -9   9       12.92        5.74      4.88 o 
  -9  -9   9        4.06        5.96      5.02 o 
  -8  -9   9       37.86       21.21      8.24 o 
  -7  -9   9      130.60      157.03      8.53 o 
  -6  -9   9       86.87       98.94      6.57 o 
  -5  -9   9       28.86       34.61      6.28 o 
  -4  -9   9       30.00       22.28      3.92 o 
  -3  -9   9      469.90      532.66     17.01 o 
  -2  -9   9      243.70      199.01     11.76 o 
  -1  -9   9        1.61        0.95      0.88 o 
   0  -9   9      717.99      695.75     11.57 o 
   1  -9   9      182.85      173.51      3.38 o 
   2  -9   9      378.00      404.89      6.81 o 
   3  -9   9      171.25      145.08      3.21 o 
   4  -9   9        4.36        4.78      1.59 o 
   5  -9   9      612.17      608.48     10.15 o 
   6  -9   9        3.49        3.44      1.75 o 
   7  -9   9      106.87      137.98      4.78 o 
   8  -9   9       48.13       44.92      3.04 o 
   9  -9   9        5.80        3.10      2.16 o 
  10  -9   9       92.98       91.92      4.41 o 
  11  -9   9        4.06        2.07      1.87 o 
  12  -9   9        5.91        7.45      4.93 o 
 -11  -8   9        1.88       -0.90      4.79 o 
 -10  -8   9        2.35       -0.15      4.49 o 
  -9  -8   9       53.68       55.44      8.24 o 
  -8  -8   9       65.67       65.47      8.69 o 
  -7  -8   9        7.01        5.09      4.94 o 
  -6  -8   9        8.47       14.98      5.54 o 
  -5  -8   9     1169.15     1226.53     30.35 o 
  -4  -8   9       69.11       55.59      4.13 o 
  -3  -8   9      139.43      185.51      8.62 o 
  -2  -8   9       33.71       29.42      1.18 o 
  -1  -8   9        3.45        2.25      1.50 o 
   0  -8   9        3.78        4.64      0.96 o 
   1  -8   9        1.36        0.50      0.98 o 
   2  -8   9        7.39        5.89      1.30 o 
   3  -8   9       31.58       21.25      1.73 o 
   4  -8   9      572.33      558.66     13.08 o 
   5  -8   9     1202.06     1286.04     21.16 o 
   6  -8   9       16.43       15.37      1.70 o 
   7  -8   9       95.79      116.05      4.05 o 
   8  -8   9      260.83      279.62     12.07 o 
   9  -8   9       49.97       32.39      8.01 o 
  10  -8   9       16.37       -1.20      1.20 o 
  11  -8   9        6.45       -0.44      0.83 o 
  12  -8   9        0.08        0.40      1.70 o 
 -11  -7   9        2.30       -0.60      4.64 o 
 -10  -7   9        7.14       -0.15      4.49 o 
  -9  -7   9       24.70        0.00      4.20 o 
  -8  -7   9       51.94       48.24     11.84 o 
  -7  -7   9       20.68       26.67      5.84 o 
  -6  -7   9        3.34        7.19      4.49 o 
  -5  -7   9      125.19      122.71      7.79 o 
  -4  -7   9       10.79        3.90      3.00 o 
  -3  -7   9      364.07      403.65      9.11 o 
  -2  -7   9       48.97       47.64      2.40 o 
  -1  -7   9        6.31        6.43      1.29 o 
   0  -7   9      791.08      708.71     11.41 o 
   1  -7   9       15.43       11.03      2.02 o 
   2  -7   9      385.26      460.51      6.65 o 
   3  -7   9      110.34      101.39      2.44 o 
   4  -7   9      831.40      906.17     15.01 o 
   5  -7   9      294.65      291.36      7.49 o 
   6  -7   9      260.40      308.09      7.79 o 
   7  -7   9       72.56      101.91      4.98 o 
   8  -7   9        0.10        2.38      1.86 o 
   9  -7   9        0.36        1.18      1.66 o 
  10  -7   9        2.74        3.31      2.26 o 
  11  -7   9        3.47        1.09      1.71 o 
  12  -7   9        1.22        0.88      1.68 o 
 -11  -6   9        6.58       -0.15      4.49 o 
 -10  -6   9        0.72        0.00      3.90 o 
  -9  -6   9        1.74        4.94      4.79 o 
  -8  -6   9       58.89       48.54      6.74 o 
  -7  -6   9        0.02        2.85      3.90 o 
  -6  -6   9        0.05       -0.90      3.45 o 
  -5  -6   9        9.68       14.98      6.44 o 
  -4  -6   9      510.33      515.85     21.72 o 
  -3  -6   9     1838.35     2032.25     68.62 o 
  -2  -6   9      365.71      379.43      7.63 o 
  -1  -6   9     2922.96     3249.45     68.20 o 
   0  -6   9        7.13       13.26      1.16 o 
   1  -6   9      296.17      431.75      6.97 o 
   2  -6   9      282.99      261.57      8.34 o 
   3  -6   9      357.10      359.88      9.22 o 
   4  -6   9      660.27      663.25     19.36 o 
   5  -6   9       81.51       84.60      3.96 o 
   6  -6   9       39.92       47.39      3.01 o 
   7  -6   9      387.74      417.19      7.49 o 
   8  -6   9        5.71        3.31      1.20 o 
   9  -6   9       24.05       24.87      2.15 o 
  10  -6   9        5.47        1.65      1.27 o 
  11  -6   9        1.98        1.05      1.51 o 
  12  -6   9        1.17        2.10      5.09 o 
 -11  -5   9        7.89        0.30      4.34 o 
 -10  -5   9        3.86       -0.15      4.05 o 
  -9  -5   9        0.26        1.35      4.20 o 
  -8  -5   9        0.05        1.20      3.75 o 
  -7  -5   9       53.41       54.84      6.14 o 
  -6  -5   9      280.01      307.59     12.59 o 
  -5  -5   9      228.85      220.39      8.99 o 
  -4  -5   9     1573.19     1580.37     46.15 o 
  -3  -5   9     1152.28     1106.92     29.82 o 
  -2  -5   9       36.92       48.93      3.45 o 
  -1  -5   9       84.33       68.13      1.24 o 
   0  -5   9        4.36        3.10      1.72 o 
   1  -5   9       45.13       27.49      2.35 o 
   2  -5   9        5.68       14.00      1.65 o 
   3  -5   9      183.55      190.36      3.18 o 
   4  -5   9      148.68      132.62      2.57 o 
   5  -5   9        2.75        3.93      1.08 o 
   6  -5   9      140.39      159.80      3.24 o 
   7  -5   9        0.28        3.68      1.49 o 
   8  -5   9      114.50      136.76      4.30 o 
   9  -5   9        0.87        1.34      1.24 o 
  10  -5   9       51.25       48.29     11.71 o 
  11  -5   9        0.63        0.93      1.12 o 
  12  -5   9        0.60       -2.55      5.24 o 
 -12  -4   9        0.14        6.14      5.69 o 
 -11  -4   9        0.11        0.45      4.34 o 
 -10  -4   9        0.63        0.00      3.90 o 
  -9  -4   9       59.06       65.23      9.21 o 
  -8  -4   9       53.74       46.27      7.04 o 
  -7  -4   9      126.28       93.51     14.68 o 
  -6  -4   9       65.75       51.69      5.54 o 
  -5  -4   9        0.21        2.25      2.70 o 
  -4  -4   9      390.01      441.39     12.89 o 
  -3  -4   9      493.20      534.13     20.38 o 
  -2  -4   9      111.99       81.79      7.49 o 
  -1  -4   9      666.40      743.79     11.54 o 
   0  -4   9     1166.04     1069.33     13.92 o 
   1  -4   9     1033.13      886.37     14.87 o 
   2  -4   9       10.37        8.51      0.73 o 
   3  -4   9      363.90      364.03     15.03 o 
   4  -4   9      143.28      129.92      2.32 o 
   5  -4   9      194.71      163.35      2.43 o 
   6  -4   9        9.46        9.41      1.15 o 
   7  -4   9      161.69      178.96      5.19 o 
   8  -4   9       41.21       42.61      2.45 o 
   9  -4   9       42.27       44.37      3.36 o 
  10  -4   9       53.59       42.64      2.99 o 
  11  -4   9        2.56        0.60      7.79 o 
  12  -4   9        4.99        0.45      4.94 o 
 -12  -3   9        4.41        3.30      8.69 o 
 -11  -3   9        5.75        6.57      3.70 o 
 -10  -3   9        5.81        3.54      2.53 o 
  -9  -3   9        6.02        7.53      2.43 o 
  -8  -3   9       18.68       16.06      1.34 o 
  -7  -3   9        0.05        0.85      1.26 o 
  -6  -3   9       36.50       34.38      1.18 o 
  -5  -3   9       28.99       26.33      2.49 o 
  -4  -3   9        1.61        0.22      1.38 o 
  -3  -3   9        5.75        5.55      1.06 o 
  -2  -3   9     2138.19     2108.76     38.25 o 
  -1  -3   9     2256.61     1434.53    520.72 o 
   0  -3   9     1711.53     1195.67    243.24 o 
   1  -3   9      902.24      982.07     12.82 o 
   2  -3   9       96.95      145.92      3.21 o 
   3  -3   9      417.33      402.38      9.44 o 
   4  -3   9       23.93       15.44      1.40 o 
   5  -3   9      419.08      424.87      5.04 o 
   6  -3   9      252.86      261.98      3.30 o 
   7  -3   9      117.41      115.06      2.56 o 
   8  -3   9       36.95       34.49      4.16 o 
   9  -3   9       49.20       52.91      3.18 o 
  10  -3   9       26.10        2.82      3.31 o 
  11  -3   9        0.84        2.40      5.09 o 
  12  -3   9        6.48       -1.35      5.54 o 
 -12  -2   9        0.27       -0.15      3.28 o 
 -11  -2   9        2.10        0.87      3.23 o 
 -10  -2   9       28.97       51.55     10.11 o 
  -9  -2   9      106.30      111.82      3.87 o 
  -8  -2   9        2.00        1.87      0.85 o 
  -7  -2   9      317.25      342.00      5.44 o 
  -6  -2   9       73.02       80.75      4.66 o 
  -5  -2   9      205.22      214.73      8.99 o 
  -4  -2   9        1.35        3.43      3.07 o 
  -3  -2   9      169.26       96.50      2.91 o 
  -2  -2   9      163.33      191.97      3.06 o 
  -1  -2   9        0.02       -0.16      0.52 o 
   0  -2   9     1484.55     1511.53     28.54 o 
   1  -2   9     5644.18     6740.56    143.65 o 
   2  -2   9     1323.23     1262.84     17.25 o 
   3  -2   9       46.05       52.49      1.27 o 
   4  -2   9      247.83      255.40      2.37 o 
   5  -2   9     1081.83     1143.36     27.17 o 
   6  -2   9      164.35      173.83      6.62 o 
   7  -2   9      188.30      186.26      6.25 o 
   8  -2   9      347.87      347.03     10.64 o 
   9  -2   9       12.55       11.43      1.83 o 
  10  -2   9       15.32        5.97      4.94 o 
  11  -2   9       39.09        0.60      5.24 o 
 -12  -1   9        3.34       -2.36      7.19 o 
 -11  -1   9       20.74       15.75      1.91 o 
 -10  -1   9        1.36        1.16      1.24 o 
  -9  -1   9       71.84       56.00      3.49 o 
  -8  -1   9        0.55       -0.16      1.53 o 
  -7  -1   9        5.80        3.05      2.59 o 
  -6  -1   9      101.97       99.40      5.49 o 
  -5  -1   9       46.59       50.28      2.96 o 
  -4  -1   9        5.42        5.32      1.58 o 
  -3  -1   9      204.70      222.96      4.50 o 
  -2  -1   9        0.92        2.52      1.27 o 
  -1  -1   9      805.11      648.43      8.74 o 
   0  -1   9     1775.65     1623.26     29.22 o 
   1  -1   9       20.22       17.10      1.63 o 
   2  -1   9       35.94       25.23      1.14 o 
   3  -1   9      675.31      658.30     13.03 o 
   4  -1   9     1330.43     1351.88     28.28 o 
   5  -1   9       16.28       20.71      3.37 o 
   6  -1   9      758.29      778.68     56.04 o 
   7  -1   9       54.05       62.22      7.49 o 
   8  -1   9      329.18      375.90     12.52 o 
   9  -1   9       90.27      122.09      7.31 o 
  10  -1   9        3.57        0.51      4.93 o 
  11  -1   9        2.65        0.36      3.20 o 
 -12   0   9        0.02       -3.96      3.96 o 
 -11   0   9        4.68        1.50      1.80 o 
 -10   0   9       33.86       40.55      3.68 o 
  -9   0   9       78.86       67.65      3.90 o 
  -8   0   9       51.90       52.64      4.76 o 
  -7   0   9      147.45      128.05      5.87 o 
  -6   0   9      423.31      405.18     11.81 o 
  -5   0   9        3.42        3.79      3.37 o 
  -4   0   9      595.56      674.21     12.81 o 
  -3   0   9       93.90       70.74      2.64 o 
  -2   0   9       27.52       27.13      2.47 o 
  -1   0   9     1263.96     1311.03     21.66 o 
   0   0   9     4624.46     4884.62     92.61 o 
   1   0   9      183.51      205.94      3.88 o 
   2   0   9       96.70      157.47      2.68 o 
   3   0   9     1407.58     1572.73     45.55 o 
   4   0   9        8.18        9.44      3.45 o 
   5   0   9      281.60      297.74      8.29 o 
   6   0   9       43.87       47.26      4.27 o 
   7   0   9       97.58      106.75     13.78 o 
   8   0   9        2.59        0.51      3.45 o 
   9   0   9       10.48        5.27      6.52 o 
  10   0   9        1.89        0.25      2.84 o 
  11   0   9        6.83        7.64      5.09 o 
 -12   1   9        7.79        4.01      3.57 o 
 -11   1   9        0.33        1.02      2.21 o 
 -10   1   9        1.24       -0.25      1.97 o 
  -9   1   9       23.80       26.22      4.45 o 
  -8   1   9        7.91        8.37      3.28 o 
  -7   1   9      141.92      142.75      6.30 o 
  -6   1   9      208.86      222.69      9.12 o 
  -5   1   9      854.56      853.84     17.69 o 
  -4   1   9      276.35      268.46      6.56 o 
  -3   1   9     3374.05     3431.47     77.17 o 
  -2   1   9      112.57      127.70      3.49 o 
  -1   1   9        2.85        0.13      0.82 o 
   0   1   9      277.64      283.45      3.52 o 
   1   1   9       45.32       42.54      1.70 o 
   2   1   9       91.66       94.26      3.82 o 
   3   1   9     1476.37     1518.64     52.29 o 
   4   1   9      681.47      685.61     26.37 o 
   5   1   9       36.79       34.61      4.49 o 
   6   1   9       39.52       41.65      4.94 o 
   7   1   9       29.81       32.66      4.94 o 
   8   1   9       45.40       42.25      5.39 o 
   9   1   9        4.61        2.40      4.05 o 
  10   1   9        0.37       -0.15      5.69 o 
  11   1   9        2.07        1.35      4.05 o 
 -12   2   9        0.78       -0.22      2.43 o 
 -11   2   9       28.00       35.30      5.43 o 
 -10   2   9       67.44       88.54      4.84 o 
  -9   2   9       15.44       26.82      5.03 o 
  -8   2   9      213.02      213.21      8.73 o 
  -7   2   9       15.77       15.54      6.13 o 
  -6   2   9     1474.52     1538.55     38.38 o 
  -5   2   9       19.72       22.47      3.12 o 
  -4   2   9     1281.52     1353.68     28.93 o 
  -3   2   9      116.34       97.91      3.18 o 
  -2   2   9      810.34      817.47     13.72 o 
  -1   2   9       56.83       65.11      1.85 o 
   0   2   9     4878.04     5407.00    131.92 o 
   1   2   9       64.64       72.79      3.64 o 
   2   2   9        0.75        0.65      1.12 o 
   3   2   9     1432.76     1424.85     42.70 o 
   4   2   9      147.81      133.79      7.19 o 
   5   2   9       27.79       33.41      4.64 o 
   6   2   9        2.17        2.10      3.30 o 
   7   2   9       10.48        7.94      4.05 o 
   8   2   9        5.19        1.80      6.14 o 
   9   2   9        6.41        3.45      4.05 o 
  10   2   9        0.00        2.25      4.05 o 
 -12   3   9        0.10        0.05      2.45 o 
 -11   3   9        2.67        1.82      2.12 o 
 -10   3   9        0.02        1.33      3.81 o 
  -9   3   9      339.88      334.06     12.90 o 
  -8   3   9      272.86      332.66     14.25 o 
  -7   3   9      423.62      430.40     14.72 o 
  -6   3   9       88.98       68.97      7.73 o 
  -5   3   9      780.59      776.64     18.63 o 
  -4   3   9       39.17       24.01      2.44 o 
  -3   3   9      104.59      123.56      3.65 o 
  -2   3   9       45.89       40.02      2.24 o 
  -1   3   9      109.74       81.29      2.41 o 
   0   3   9      102.95       98.87      1.90 o 
   1   3   9      326.47      342.22      4.30 o 
   2   3   9       27.45       25.75      1.14 o 
   3   3   9        0.99        1.20      3.00 o 
   4   3   9        0.23       -2.25      3.45 o 
   5   3   9        1.70        3.75      3.45 o 
   6   3   9       75.83       83.30      7.04 o 
   7   3   9       48.14       48.54      6.29 o 
   8   3   9       22.85       28.17      5.39 o 
   9   3   9        0.85       -1.35      3.75 o 
  10   3   9       16.10       15.58      5.09 o 
 -12   4   9       23.50        7.31      7.04 o 
 -11   4   9       26.61       31.27      5.88 o 
 -10   4   9      136.47      162.63     11.39 o 
  -9   4   9        0.05        0.53      4.14 o 
  -8   4   9      220.24      198.07      9.72 o 
  -7   4   9        5.13        7.68      3.49 o 
  -6   4   9      115.57      142.86      7.34 o 
  -5   4   9        3.89        4.29      2.70 o 
  -4   4   9       29.05       30.35      2.49 o 
  -3   4   9      396.31      332.57      7.72 o 
  -2   4   9     4259.02     4151.09    100.79 o 
  -1   4   9        2.57        6.84      1.66 o 
   0   4   9        2.25        2.84      3.00 o 
   1   4   9       51.02       55.15      1.38 o 
   2   4   9        0.17        0.30      1.48 o 
   3   4   9      103.49      107.13      7.64 o 
   4   4   9      531.66      566.64     20.23 o 
   5   4   9        0.00        2.85      3.75 o 
   6   4   9        8.30        6.29      4.20 o 
   7   4   9       77.42       71.77      7.49 o 
   8   4   9        3.42        2.85      4.05 o 
   9   4   9       12.38        8.09      7.19 o 
  10   4   9       11.05       13.33      8.54 o 
 -12   5   9       12.49        3.73      3.00 o 
 -11   5   9       24.24       16.56     14.76 o 
 -10   5   9       65.28       64.64      6.88 o 
  -9   5   9       57.63       84.19      7.64 o 
  -8   5   9      188.20      194.22      8.84 o 
  -7   5   9       74.49       80.00      5.61 o 
  -6   5   9      398.41      342.12      9.75 o 
  -5   5   9       41.82       51.82      4.20 o 
  -4   5   9      256.81      223.44      6.37 o 
  -3   5   9     1196.52     1085.24     21.29 o 
  -2   5   9       69.40       69.79      2.75 o 
  -1   5   9      284.78      275.27      6.00 o 
   0   5   9       12.28       14.86      3.97 o 
   1   5   9     1256.29     1218.79     20.80 o 
   2   5   9      824.24      799.91     20.63 o 
   3   5   9      426.14      386.99     16.86 o 
   4   5   9      369.76      422.81     25.17 o 
   5   5   9       58.91       57.68     11.09 o 
   6   5   9       15.97        8.69      7.79 o 
   7   5   9        6.68        6.29      7.79 o 
   8   5   9        1.94        4.20      4.49 o 
   9   5   9        1.50        5.99      4.49 o 
 -12   6   9        7.46        5.89      2.95 o 
 -11   6   9        0.06       -2.29      4.18 o 
 -10   6   9        2.77        3.67      4.13 o 
  -9   6   9       45.25       62.29      6.09 o 
  -8   6   9       18.58       41.87     15.73 o 
  -7   6   9       22.08       15.94      4.02 o 
  -6   6   9       67.73       69.14      4.71 o 
  -5   6   9       11.04       13.70      2.97 o 
  -4   6   9      695.27      593.40     20.15 o 
  -3   6   9       42.39       38.97      2.85 o 
  -2   6   9     5654.18     5594.72    151.50 o 
  -1   6   9      185.26      184.87     11.31 o 
   0   6   9        1.16        4.63      2.28 o 
   1   6   9        0.96        3.86      1.54 o 
   2   6   9     1894.41     1970.45     53.87 o 
   3   6   9      128.16      132.26      2.47 o 
   4   6   9      145.02      153.87     10.64 o 
   5   6   9       10.85       14.83      5.39 o 
   6   6   9        5.27        2.10      4.20 o 
   7   6   9       67.05       83.45      8.39 o 
   9   6   9        4.46        0.15      3.60 o 
 -11   7   9       18.20       13.81      5.22 o 
 -10   7   9      105.73      102.37      8.20 o 
  -9   7   9       28.19       15.94      4.56 o 
  -8   7   9       46.81       48.75      5.24 o 
  -7   7   9      270.92      299.62     10.59 o 
  -6   7   9      189.27      194.00      7.19 o 
  -5   7   9        9.33        5.99      2.65 o 
  -4   7   9       33.72       27.78      2.91 o 
  -3   7   9      258.77      241.87      8.02 o 
  -2   7   9        0.02        4.59      3.22 o 
  -1   7   9       44.04       37.60      2.38 o 
   0   7   9       76.27       74.55      3.21 o 
   1   7   9       46.11       50.57      2.43 o 
   2   7   9     1104.24     1094.21     24.01 o 
   3   7   9      250.75      250.90      7.72 o 
   4   7   9       24.83       23.82      2.33 o 
   5   7   9       21.72       37.46      6.74 o 
   6   7   9      105.44      105.03      9.29 o 
   7   7   9        0.96       -0.90      4.20 o 
 -11   8   9       38.90       33.00      7.40 o 
 -10   8   9        7.44       11.67      5.61 o 
  -9   8   9      111.30      127.13      9.57 o 
  -8   8   9       70.05       72.78     12.81 o 
  -7   8   9       14.45        8.20      3.34 o 
  -6   8   9      106.91      135.07      6.14 o 
  -5   8   9       10.49        8.82      2.92 o 
  -4   8   9       56.65       49.18      3.44 o 
  -3   8   9        3.82        7.10      2.52 o 
  -2   8   9        2.71        2.25      1.53 o 
  -1   8   9        3.08       -0.39      1.41 o 
   0   8   9       41.69       43.09      2.33 o 
   1   8   9        1.68        2.19      1.05 o 
   2   8   9      123.71      123.19      2.57 o 
   3   8   9        9.54       11.99      1.17 o 
   4   8   9       11.95       12.57      0.65 o 
   5   8   9        5.84        6.44      5.09 o 
   6   8   9        0.05        0.15      4.05 o 
 -10   9   9        0.12       -2.32      4.90 o 
  -9   9   9       44.85       45.15      8.24 o 
  -8   9   9        1.18       -0.66      4.01 o 
  -7   9   9        4.68        7.79      4.14 o 
  -6   9   9        5.07       11.75      3.93 o 
  -5   9   9       67.07       51.81      4.70 o 
  -4   9   9       25.51       16.62      3.18 o 
  -3   9   9       32.17       28.08      2.59 o 
  -2   9   9       23.90       23.38      2.22 o 
  -1   9   9      472.69      465.27      9.26 o 
   0   9   9       44.23       47.45      2.60 o 
   1   9   9       22.56       20.20      1.83 o 
   2   9   9       83.66       86.33      2.62 o 
   3   9   9        2.53        2.05      1.80 o 
   4   9   9        1.81        4.49      5.09 o 
   5   9   9       16.60       16.63      5.84 o 
 -10  10   9        7.74        8.35      4.65 o 
  -9  10   9       78.19       89.26      7.57 o 
  -8  10   9      129.31      126.55      7.89 o 
  -7  10   9       28.08       31.01      4.40 o 
  -6  10   9      114.04       91.81      5.61 o 
  -5  10   9       29.52       23.86      3.49 o 
  -4  10   9       34.39       40.71      3.87 o 
  -3  10   9      185.40      186.18      6.30 o 
  -2  10   9       13.59       10.22      2.28 o 
  -1  10   9       49.05       49.60      4.12 o 
   0  10   9        4.86        8.30      1.85 o 
   1  10   9      167.37      164.00      4.71 o 
   2  10   9        7.77        5.89      1.12 o 
   3  10   9        1.98        0.16      1.77 o 
   4  10   9       91.85      122.11     10.64 o 
  -9  11   9        0.02       -6.61      7.35 o 
  -8  11   9        0.88       -3.96      3.96 o 
  -7  11   9        0.63        0.40      3.81 o 
  -6  11   9       86.10       99.30      7.65 o 
  -5  11   9      115.59      114.80      8.17 o 
  -4  11   9        1.82        4.05      2.54 o 
  -3  11   9       29.96       30.19      3.97 o 
  -2  11   9      131.18      140.31      5.54 o 
  -1  11   9       85.44       80.63      3.60 o 
   0  11   9       50.80       54.71      3.31 o 
   1  11   9      148.45      164.59      4.28 o 
   2  11   9       69.08       71.51      3.98 o 
   3  11   9       32.43       51.09      8.39 o 
  -8  12   9      150.79      158.67     13.18 o 
  -7  12   9        0.47       -0.30      3.23 o 
  -6  12   9       58.84       59.81      5.46 o 
  -5  12   9       49.49       51.39      5.17 o 
  -4  12   9        4.46        7.19      3.07 o 
  -3  12   9      481.19      550.70     16.33 o 
  -2  12   9      309.44      350.72      9.90 o 
  -1  12   9       33.27       34.67      3.28 o 
   0  12   9        0.10       -0.49      2.59 o 
   1  12   9       55.16       47.49      3.05 o 
   2  12   9        9.58        9.84      1.72 o 
  -7  13   9       21.22       24.92      6.03 o 
  -6  13   9      146.36      166.75     15.21 o 
  -5  13   9      196.91      246.87     10.38 o 
  -4  13   9      180.46      171.86      8.94 o 
  -3  13   9       67.56       56.10      4.29 o 
  -2  13   9        8.23        8.41      2.95 o 
  -1  13   9      116.37      117.75      4.71 o 
   0  13   9        5.45        9.38      2.68 o 
   1  13   9        0.53       -0.59      1.53 o 
  -5  14   9       21.06       12.25      4.63 o 
  -4  14   9       42.61       44.66      4.55 o 
  -3  14   9       56.50       61.40      4.87 o 
  -2  14   9        3.39        0.59      2.28 o 
  -1  14   9        1.60        1.02      2.56 o 
   0  14   9        1.19        0.64      2.08 o 
   0 -20  10        0.44        1.65      5.39 o 
   1 -20  10        1.27        1.95      5.54 o 
   2 -20  10        0.26        5.10      4.08 o 
   3 -20  10        6.10       10.27      4.34 o 
   4 -20  10        2.07        5.69      9.44 o 
  -2 -19  10       32.08       21.72      7.79 o 
  -1 -19  10       17.60       18.88      7.19 o 
   0 -19  10       24.97       23.37     12.14 o 
   1 -19  10        0.04       -2.65      3.81 o 
   2 -19  10        3.94        6.74      5.84 o 
   3 -19  10        2.44       14.53      6.59 o 
   4 -19  10        0.58        5.17      3.92 o 
   5 -19  10        2.10       -1.07      2.88 o 
   6 -19  10        4.05        2.51      2.71 o 
  -4 -18  10        0.14       -0.75      5.24 o 
  -3 -18  10        0.33        1.35      5.39 o 
  -2 -18  10       37.45       38.36      8.69 o 
  -1 -18  10       62.65       98.14     17.53 o 
   0 -18  10       28.02       36.71      8.24 o 
   1 -18  10        0.60        2.17      3.76 o 
   2 -18  10        0.08       -2.62      4.35 o 
   3 -18  10       15.38       13.48      6.44 o 
   4 -18  10        4.40       -1.42      3.39 o 
   5 -18  10        2.35        0.62      2.34 o 
   6 -18  10       17.36       11.04      5.41 o 
   7 -18  10        3.06        4.26      2.90 o 
   8 -18  10        5.11        6.67      3.14 o 
  -5 -17  10        8.99       12.56      4.76 o 
  -4 -17  10        5.07        8.54      6.29 o 
  -3 -17  10       16.56       19.48      7.34 o 
  -2 -17  10       68.99       68.92     10.04 o 
  -1 -17  10       53.77       79.56     10.04 o 
   0 -17  10        0.08        1.95      8.39 o 
   1 -17  10        1.16        7.87      3.92 o 
   2 -17  10        0.53        0.67      3.18 o 
   3 -17  10        5.61        1.81      4.14 o 
   4 -17  10       23.91       29.20      6.04 o 
   5 -17  10        5.97        6.73      2.65 o 
   6 -17  10        0.10       -0.19      2.31 o 
   7 -17  10        0.85        3.84      2.73 o 
   8 -17  10        0.32        2.06      2.70 o 
  -6 -16  10       21.80       24.72      5.24 o 
  -5 -16  10       31.60       43.40      5.83 o 
  -4 -16  10        2.50       -0.95      4.12 o 
  -3 -16  10        0.01        1.95      5.09 o 
  -2 -16  10       19.81       24.57      7.04 o 
  -1 -16  10        6.43        4.94      5.39 o 
   0 -16  10       27.28       28.47      6.74 o 
   1 -16  10        0.05       -1.39      3.02 o 
   2 -16  10        3.42        0.13      2.70 o 
   3 -16  10       89.16       81.54      9.29 o 
   4 -16  10       36.39       50.73      4.07 o 
   5 -16  10       31.68       42.97      3.59 o 
   6 -16  10        7.62        7.57      2.82 o 
   7 -16  10       10.56       21.35      3.48 o 
   8 -16  10        0.72        2.89      3.08 o 
   9 -16  10       11.66        9.78      5.11 o 
  -7 -15  10        7.56        5.11      3.92 o 
  -6 -15  10        0.37        0.80      5.44 o 
  -5 -15  10        1.40        6.19      4.67 o 
  -4 -15  10        0.16        2.06      3.39 o 
  -3 -15  10        9.79       10.34      5.69 o 
  -2 -15  10        7.77       19.03      5.99 o 
  -1 -15  10       32.38       33.56      6.59 o 
   0 -15  10       32.51       43.75      7.04 o 
   1 -15  10      159.40      190.16     16.41 o 
   2 -15  10      218.31      221.57      9.06 o 
   3 -15  10        0.22        2.27      2.32 o 
   4 -15  10       25.19       29.66      3.58 o 
   5 -15  10        4.11        3.52      3.37 o 
   6 -15  10        4.77        4.20      2.62 o 
   7 -15  10       23.48       20.61      4.68 o 
   8 -15  10       12.49        8.53      3.36 o 
   9 -15  10       25.47       15.57      8.48 o 
  10 -15  10        0.73        0.93      2.83 o 
  -7 -14  10        0.03       -3.17      5.91 o 
  -6 -14  10        5.02        3.06      4.15 o 
  -5 -14  10       12.00       17.14      5.12 o 
  -4 -14  10       10.95       12.21      0.99 o 
  -3 -14  10       36.29       46.30      7.19 o 
  -2 -14  10       80.17       91.39      8.84 o 
  -1 -14  10       75.54       94.09      8.99 o 
   0 -14  10        7.03       -1.65      4.34 o 
   1 -14  10       81.46       68.57      5.77 o 
   2 -14  10       14.87       27.92      3.51 o 
   3 -14  10      313.98      364.56     16.15 o 
   4 -14  10      261.89      282.96     10.76 o 
   5 -14  10       40.98       57.77      5.14 o 
   6 -14  10       70.59       84.39      5.11 o 
   7 -14  10        5.18       11.88      2.80 o 
   8 -14  10        3.02        4.86      2.52 o 
   9 -14  10        4.33        4.69      2.85 o 
  10 -14  10        1.83        1.28      2.76 o 
  -8 -13  10        5.69        7.86      5.84 o 
  -7 -13  10        0.30        1.80      6.29 o 
  -6 -13  10        2.83        1.22      3.12 o 
  -5 -13  10       50.82       48.77      5.19 o 
  -4 -13  10       37.39       61.64      5.51 o 
  -3 -13  10       19.92       18.56      1.80 o 
  -2 -13  10       26.96       25.06      3.67 o 
  -1 -13  10        9.89        6.98      1.69 o 
   0 -13  10      232.19      236.12     16.48 o 
   1 -13  10     1003.70     1136.68     46.21 o 
   2 -13  10      241.71      265.15     15.00 o 
   3 -13  10      361.87      458.29     22.24 o 
   4 -13  10       23.61       33.28      3.15 o 
   5 -13  10       66.75       60.31      3.76 o 
   6 -13  10        3.14        7.01      2.48 o 
   7 -13  10        2.30        2.93      2.22 o 
   8 -13  10       22.89       20.31      2.86 o 
   9 -13  10       33.03       29.79      3.71 o 
  10 -13  10       48.22       46.52      3.77 o 
  11 -13  10        4.44        2.26      2.34 o 
  -9 -12  10        0.04       -1.47      3.55 o 
  -8 -12  10        4.41        2.69      3.65 o 
  -7 -12  10        6.08        7.87      5.92 o 
  -6 -12  10        1.89       -0.61      3.07 o 
  -5 -12  10        5.02        3.15      3.45 o 
  -4 -12  10       40.01       39.96      8.02 o 
  -3 -12  10       59.58       44.97      1.89 o 
  -2 -12  10      258.32      334.71      7.73 o 
  -1 -12  10      101.75      109.65      4.76 o 
   0 -12  10     1584.70     1718.79     61.13 o 
   1 -12  10       40.13       42.35      3.42 o 
   2 -12  10       28.45       28.50      3.29 o 
   3 -12  10       35.09       40.89      2.63 o 
   4 -12  10       81.82       79.99      4.14 o 
   5 -12  10      191.38      184.69      5.91 o 
   6 -12  10       93.18      109.58      5.29 o 
   7 -12  10       47.95       74.33      4.34 o 
   8 -12  10        6.56        3.88      2.88 o 
   9 -12  10       10.66        7.43      2.64 o 
  10 -12  10        0.01       -0.15      2.15 o 
  11 -12  10        8.92       20.25      4.20 o 
  -9 -11  10        2.69        2.62      3.71 o 
  -8 -11  10       50.37       60.47      6.51 o 
  -7 -11  10       17.59        9.99      6.52 o 
  -6 -11  10        6.49        6.08      4.47 o 
  -5 -11  10      193.35      251.50      9.90 o 
  -4 -11  10       82.02      121.52      7.36 o 
  -3 -11  10      801.09      713.77     59.18 o 
  -2 -11  10       95.07       94.79      2.70 o 
  -1 -11  10      494.59      451.87     22.92 o 
   0 -11  10        0.08        0.42      3.30 o 
   1 -11  10      662.52      675.98     10.95 o 
   2 -11  10       47.08       58.85      3.61 o 
   3 -11  10       98.54      100.10      3.43 o 
   4 -11  10       40.93       39.68      2.58 o 
   5 -11  10       82.04      111.35      4.42 o 
   6 -11  10      523.87      550.47     12.27 o 
   7 -11  10        9.98       12.89      2.67 o 
   8 -11  10       28.65       19.42      2.47 o 
   9 -11  10        3.02       -1.86      1.86 o 
  10 -11  10        4.35        4.51      2.20 o 
  11 -11  10        0.43        3.70      3.31 o 
 -10 -10  10        0.42       -0.77      3.44 o 
  -9 -10  10       15.79        5.92      6.37 o 
  -8 -10  10       70.84       76.06     11.02 o 
  -7 -10  10       35.13       34.69      8.47 o 
  -6 -10  10      241.89      260.63     10.32 o 
  -5 -10  10       26.60       25.20      4.34 o 
  -4 -10  10        3.69        1.75      3.07 o 
  -3 -10  10       18.89        7.87      3.18 o 
  -2 -10  10     1338.35     1310.48     52.36 o 
  -1 -10  10       12.61        9.01      1.42 o 
   0 -10  10       17.58       33.69      2.58 o 
   1 -10  10       53.82       49.15      2.19 o 
   2 -10  10      169.19      186.77      4.03 o 
   3 -10  10       27.94       25.26      2.23 o 
   4 -10  10       55.29       75.20      2.76 o 
   5 -10  10        1.78        3.12      1.74 o 
   6 -10  10       25.51       20.13      2.63 o 
   7 -10  10       23.65       26.79      2.46 o 
   8 -10  10        6.00        6.79      1.90 o 
   9 -10  10       20.13        7.27      2.35 o 
  10 -10  10        3.59        2.83      2.14 o 
  11 -10  10        5.96        2.41      1.95 o 
 -10  -9  10        0.03        0.45      4.08 o 
  -9  -9  10       26.85       16.71     13.78 o 
  -8  -9  10       58.37       64.15      8.24 o 
  -7  -9  10      114.30      103.17     10.64 o 
  -6  -9  10        3.32        2.39      3.02 o 
  -5  -9  10      346.29      351.37     11.84 o 
  -4  -9  10      109.98      133.00     11.91 o 
  -3  -9  10      822.51      920.56     47.42 o 
  -2  -9  10        0.75       -0.09      1.12 o 
  -1  -9  10      196.44      218.00      8.84 o 
   0  -9  10        3.54        4.20      1.95 o 
   1  -9  10       90.38      104.43      5.62 o 
   2  -9  10       49.80       43.19      2.18 o 
   3  -9  10      110.33      105.33      2.80 o 
   4  -9  10      291.42      244.86      5.25 o 
   5  -9  10      168.98      157.56      3.76 o 
   6  -9  10       58.14       63.14      3.53 o 
   7  -9  10       31.86       29.32      2.21 o 
   8  -9  10       13.13       11.02      2.20 o 
   9  -9  10        0.03        3.84      2.85 o 
  10  -9  10        1.77       -0.25      1.16 o 
  11  -9  10        4.18       -1.08      1.23 o 
 -10  -8  10       11.38        0.45      4.64 o 
  -9  -8  10        0.11        0.60      4.49 o 
  -8  -8  10       89.42       89.75      9.29 o 
  -7  -8  10        9.88        5.24      4.64 o 
  -6  -8  10      161.94      175.15     16.18 o 
  -5  -8  10       84.68       85.40     13.18 o 
  -4  -8  10       32.57       40.72      3.70 o 
  -3  -8  10      143.17      151.34      6.24 o 
  -2  -8  10     1044.23      893.00     67.44 o 
  -1  -8  10        0.04       -0.35      1.06 o 
   0  -8  10     2074.78     2155.75     47.20 o 
   1  -8  10      223.26      201.45      5.18 o 
   2  -8  10     1167.01     1088.68     16.20 o 
   3  -8  10       32.96       28.42      2.41 o 
   4  -8  10       26.96       28.42      2.18 o 
   5  -8  10       35.60       35.64      2.48 o 
   6  -8  10       30.04       32.01      1.99 o 
   7  -8  10        9.21        2.20      2.52 o 
   8  -8  10        0.36        0.02      0.74 o 
   9  -8  10        2.28        0.89      1.46 o 
  10  -8  10       14.68       25.94      7.53 o 
  11  -8  10        2.19       -0.02      1.56 o 
  12  -8  10        4.60        2.11      2.12 o 
 -11  -7  10        4.83        0.15      4.49 o 
 -10  -7  10        0.62        0.15      4.34 o 
  -9  -7  10       23.82       -0.60      7.04 o 
  -8  -7  10        3.12        2.40      4.34 o 
  -7  -7  10        1.38        7.79      4.49 o 
  -6  -7  10       57.37       56.48      6.29 o 
  -5  -7  10       46.68       50.19      5.54 o 
  -4  -7  10       61.05       52.29      4.94 o 
  -3  -7  10       34.13       41.28      3.02 o 
  -2  -7  10      106.03      107.41      4.42 o 
  -1  -7  10     1084.26     1039.38     32.51 o 
   0  -7  10        5.05        6.70      1.19 o 
   1  -7  10      354.08      362.14     10.19 o 
   2  -7  10      248.08      259.83      4.90 o 
   3  -7  10        0.74       -0.18      0.91 o 
   4  -7  10      955.11      823.04     16.86 o 
   5  -7  10      103.56       71.31      2.79 o 
   6  -7  10       24.52       17.76      3.97 o 
   7  -7  10       22.47       26.20      2.02 o 
   8  -7  10       10.03       10.22      1.40 o 
   9  -7  10        0.25       -1.13      1.84 o 
  10  -7  10        1.53        0.36      1.17 o 
  11  -7  10        0.66        0.11      1.38 o 
  12  -7  10        0.24       -1.95      8.69 o 
 -11  -6  10        0.03       -0.45      7.34 o 
 -10  -6  10        0.39       -0.15      4.20 o 
  -9  -6  10        0.04       -0.60      4.05 o 
  -8  -6  10        1.80        1.95      4.05 o 
  -7  -6  10        4.15       -1.05      5.84 o 
  -6  -6  10       51.08       47.49      5.84 o 
  -5  -6  10       10.93       15.88      3.90 o 
  -4  -6  10       51.17       42.85      4.49 o 
  -3  -6  10        1.19       -1.20      2.40 o 
  -2  -6  10      720.84      718.42     18.73 o 
  -1  -6  10       63.44       74.66      2.28 o 
   0  -6  10      598.54      571.92     12.89 o 
   1  -6  10      294.67      210.15      3.03 o 
   2  -6  10      256.00      202.83      6.31 o 
   3  -6  10        7.31        6.91      1.07 o 
   4  -6  10      154.52      138.98      3.71 o 
   5  -6  10       52.71       45.71      1.61 o 
   6  -6  10       26.41       22.82      3.89 o 
   7  -6  10       96.77       96.82      3.40 o 
   8  -6  10       21.44       24.45      1.53 o 
   9  -6  10        0.00        0.54      1.21 o 
  10  -6  10       19.11        8.60      6.44 o 
  11  -6  10       13.55        6.64      4.25 o 
  12  -6  10        0.40       -0.60      4.79 o 
 -11  -5  10        0.00       -0.15      4.34 o 
 -10  -5  10        3.93       -0.30      4.20 o 
  -9  -5  10        1.22        5.84      7.94 o 
  -8  -5  10       16.83       18.88      5.39 o 
  -7  -5  10        4.06        3.45      3.75 o 
  -6  -5  10        2.47        1.95      3.45 o 
  -5  -5  10      221.21      232.83     14.23 o 
  -4  -5  10       59.72       46.75      4.20 o 
  -3  -5  10        0.34        0.15      0.30 o 
  -2  -5  10       75.57       44.52      5.02 o 
  -1  -5  10     1711.96     1549.07     21.91 o 
   0  -5  10      319.52      310.00      6.85 o 
   1  -5  10       89.96       83.94      1.72 o 
   2  -5  10      744.10      736.91     12.54 o 
   3  -5  10       22.61       27.28      2.33 o 
   4  -5  10     1279.98     1213.15     15.33 o 
   5  -5  10       10.51       11.09      1.01 o 
   6  -5  10       65.51       52.79      1.81 o 
   7  -5  10      135.46      132.84      2.91 o 
   8  -5  10       88.51       97.34      9.14 o 
   9  -5  10       21.73       26.30      1.49 o 
  10  -5  10        0.02       -0.72      1.12 o 
  11  -5  10        3.14        0.00      7.04 o 
  12  -5  10        0.85        0.30      4.94 o 
 -12  -4  10        0.93       -1.35      5.24 o 
 -11  -4  10        0.22       -0.15      4.34 o 
 -10  -4  10        1.81        0.30      4.20 o 
  -9  -4  10       17.92       21.13      6.14 o 
  -8  -4  10        3.08        5.99      4.34 o 
  -7  -4  10       14.51       22.92      4.94 o 
  -6  -4  10      254.27      257.25     11.24 o 
  -5  -4  10      190.45      209.91      8.54 o 
  -4  -4  10       48.07       71.20      1.29 o 
  -3  -4  10        0.09       -0.07      1.65 o 
  -2  -4  10      178.85      198.85      3.22 o 
  -1  -4  10       25.10       31.02      1.36 o 
   0  -4  10       41.63       32.33      1.32 o 
   1  -4  10       14.70       19.27      2.56 o 
   2  -4  10      322.30      278.26      5.45 o 
   3  -4  10      581.67      577.86     12.29 o 
   4  -4  10      351.89      368.14      7.46 o 
   5  -4  10      220.04      208.76      4.96 o 
   6  -4  10       53.47       57.53      2.68 o 
   7  -4  10       29.62       32.19      2.53 o 
   8  -4  10       15.43       14.42      2.08 o 
   9  -4  10       38.52       39.93      3.57 o 
  10  -4  10        1.06       -0.45      0.90 o 
  11  -4  10        0.25       -0.15      4.64 o 
 -12  -3  10        1.59        5.24      9.74 o 
 -11  -3  10        3.06        1.19      3.39 o 
 -10  -3  10       15.09        9.30      9.29 o 
  -9  -3  10        7.47        5.03      1.22 o 
  -8  -3  10       55.05       55.91      6.00 o 
  -7  -3  10        3.93       -1.37      3.01 o 
  -6  -3  10       44.74       45.05      1.89 o 
  -5  -3  10       58.75       66.26      3.55 o 
  -4  -3  10      321.35      337.14      4.96 o 
  -3  -3  10      213.13      217.01      3.58 o 
  -2  -3  10        0.71       -0.37      0.79 o 
  -1  -3  10     2366.91     2645.49     74.46 o 
   0  -3  10     2438.53     2565.54     50.47 o 
   1  -3  10        1.99        1.60      0.92 o 
   2  -3  10     1832.57     1838.60     23.42 o 
   3  -3  10      931.19      877.56     10.29 o 
   4  -3  10      183.51      189.56      5.09 o 
   5  -3  10      617.82      630.83      9.43 o 
   6  -3  10       17.19       18.95      0.95 o 
   7  -3  10       86.58       88.24      2.81 o 
   8  -3  10       55.22       58.40      2.17 o 
   9  -3  10       19.41       14.28      2.64 o 
  10  -3  10        0.11       -3.48      4.10 o 
  11  -3  10        2.93        0.75      5.09 o 
 -12  -2  10        0.02       -0.80      3.60 o 
 -11  -2  10        5.32        6.65      6.52 o 
 -10  -2  10       16.39       19.76      2.32 o 
  -9  -2  10        0.00        1.50      1.06 o 
  -8  -2  10       73.28       73.15      3.28 o 
  -7  -2  10      408.86      465.55     11.06 o 
  -6  -2  10      263.24      290.04      8.31 o 
  -5  -2  10      131.34      126.14      4.61 o 
  -4  -2  10       34.83       27.06      2.32 o 
  -3  -2  10      200.01      208.92      5.21 o 
  -2  -2  10      726.24      719.60     12.02 o 
  -1  -2  10       17.16       16.37      7.64 o 
   0  -2  10     1392.75     1483.52     30.26 o 
   1  -2  10       21.00       26.20      2.43 o 
   2  -2  10        4.62        8.76      1.21 o 
   3  -2  10     1676.00     1722.75     21.06 o 
   4  -2  10      126.35      121.53      5.02 o 
   5  -2  10       31.40       38.74      4.51 o 
   6  -2  10       13.32       14.99      3.24 o 
   7  -2  10      132.72      139.18      6.89 o 
   8  -2  10       21.87       16.68      5.49 o 
   9  -2  10       12.37        6.46      6.74 o 
  10  -2  10       26.03       19.14     13.33 o 
  11  -2  10        0.16        2.23      4.25 o 
 -12  -1  10        1.70        0.71      5.92 o 
 -11  -1  10        7.43       10.89      7.04 o 
 -10  -1  10        6.51        8.18      2.12 o 
  -9  -1  10       19.83       20.63      2.43 o 
  -8  -1  10       66.20       80.93      2.75 o 
  -7  -1  10        6.46        3.01      2.85 o 
  -6  -1  10      813.06      782.05     18.06 o 
  -5  -1  10      562.41      554.01     11.97 o 
  -4  -1  10        0.09        1.85      1.64 o 
  -3  -1  10        2.30        0.58      1.57 o 
  -2  -1  10      402.32      396.01      6.62 o 
  -1  -1  10      711.84      710.99     14.11 o 
   0  -1  10     2227.68     2197.75     41.79 o 
   1  -1  10       18.23       17.38      1.47 o 
   2  -1  10       22.95       22.65      0.74 o 
   3  -1  10      259.88      286.92      9.74 o 
   4  -1  10       29.88       34.86      3.11 o 
   5  -1  10        4.29       14.59      3.82 o 
   6  -1  10      201.05      247.19      9.80 o 
   7  -1  10       28.66       29.26      4.27 o 
   8  -1  10        6.26        7.03      3.97 o 
   9  -1  10       21.08       13.75     11.16 o 
  10  -1  10        9.55        8.79      7.19 o 
  11  -1  10       15.73        5.58      7.04 o 
 -12   0  10        2.33        5.54      4.28 o 
 -11   0  10       25.43       23.45      4.04 o 
 -10   0  10        3.19        2.19      2.41 o 
  -9   0  10       20.79       30.70      2.44 o 
  -8   0  10      190.59      202.53     10.03 o 
  -7   0  10       32.36       37.86      6.97 o 
  -6   0  10      464.84      507.13     12.71 o 
  -5   0  10      134.71      131.63      4.82 o 
  -4   0  10       58.82       47.41      3.02 o 
  -3   0  10     1389.97     1412.93     26.91 o 
  -2   0  10      251.25      275.69      5.14 o 
  -1   0  10      825.24      833.62     10.99 o 
   0   0  10      264.58      250.02      3.28 o 
   1   0  10      160.96      171.99      2.93 o 
   2   0  10        4.24        4.55      0.44 o 
   3   0  10      946.88      931.17     26.82 o 
   4   0  10       19.68       32.21      4.20 o 
   5   0  10       21.27       20.08      4.05 o 
   6   0  10      198.88      203.16      9.89 o 
   7   0  10        3.93        2.25      5.39 o 
   8   0  10       13.21        7.34      4.05 o 
   9   0  10        0.11        4.34      4.05 o 
  10   0  10        0.25        3.45      4.34 o 
  11   0  10        0.85        0.60      6.89 o 
 -12   1  10        7.32        1.25      2.17 o 
 -11   1  10       10.59        2.66      2.62 o 
 -10   1  10        3.89        0.88      2.26 o 
  -9   1  10        3.64        5.04      3.70 o 
  -8   1  10       16.72       16.32      3.92 o 
  -7   1  10      263.10      260.69     10.89 o 
  -6   1  10       55.49       49.07      5.28 o 
  -5   1  10      226.91      239.69      8.25 o 
  -4   1  10     1097.83     1111.53     22.41 o 
  -3   1  10      338.55      388.53      9.55 o 
  -2   1  10     5323.58     5176.22    132.18 o 
  -1   1  10      339.43      298.80      4.98 o 
   0   1  10      914.80      832.99     10.80 o 
   1   1  10       91.56       99.89      1.94 o 
   2   1  10       28.16       37.37      1.89 o 
   3   1  10       72.47       62.48      8.54 o 
   4   1  10        7.94       27.87      6.89 o 
   5   1  10      193.34      176.80      8.69 o 
   6   1  10        1.07        5.69      3.75 o 
   7   1  10       75.49       80.01      6.89 o 
   8   1  10        0.10        5.39      3.90 o 
   9   1  10        0.32        2.10      3.90 o 
  10   1  10        0.18        1.20      7.04 o 
 -12   2  10        0.77       -0.99      1.73 o 
 -11   2  10        0.10       -1.03      1.72 o 
 -10   2  10        2.57       -1.21      4.64 o 
  -9   2  10       10.76        5.28      4.72 o 
  -8   2  10       61.47       62.56      6.04 o 
  -7   2  10      235.30      271.19      9.93 o 
  -6   2  10       40.71       49.17      5.22 o 
  -5   2  10     2413.76     2376.46     58.88 o 
  -4   2  10      246.85      220.65      8.47 o 
  -3   2  10     3705.31     3571.14     83.69 o 
  -2   2  10       19.86       22.50      1.79 o 
  -1   2  10       40.18       29.91      1.47 o 
   0   2  10      468.50      459.10      6.25 o 
   1   2  10        0.98        0.77      0.52 o 
   2   2  10        7.80        7.16      0.60 o 
   3   2  10        4.51        8.24      3.60 o 
   4   2  10      225.65      234.33     10.19 o 
   5   2  10       52.54       41.20      5.39 o 
   6   2  10        6.46       10.79      4.34 o 
   7   2  10       61.11       65.02     10.79 o 
   8   2  10        0.15       -3.60      4.20 o 
   9   2  10       28.39       32.36      5.84 o 
  10   2  10       21.11       17.83      5.54 o 
 -12   3  10        0.52        1.12      1.86 o 
 -11   3  10       48.30       38.59      3.29 o 
 -10   3  10      108.06      114.14      8.69 o 
  -9   3  10       32.01       26.59      5.29 o 
  -8   3  10      380.67      402.34     16.38 o 
  -7   3  10      690.17      651.01     20.53 o 
  -6   3  10     1021.02     1016.17     27.53 o 
  -5   3  10      190.37      166.35     10.34 o 
  -4   3  10       86.68       79.96      4.47 o 
  -3   3  10       55.14       60.41      2.96 o 
  -2   3  10     1947.78     1744.45     33.95 o 
  -1   3  10       35.48       30.35      2.11 o 
   0   3  10      994.74      928.62     14.62 o 
   1   3  10      171.22      166.62      2.40 o 
   2   3  10      624.43      593.18     10.94 o 
   3   3  10      584.45      599.46     20.68 o 
   4   3  10      589.89      610.24     21.72 o 
   5   3  10       23.15       20.53      5.09 o 
   6   3  10      168.17      201.22     11.39 o 
   7   3  10      114.83      140.99     10.04 o 
   8   3  10        2.11        3.60      4.20 o 
   9   3  10        5.66        9.44      4.79 o 
  10   3  10        8.48        5.39      4.64 o 
 -12   4  10        4.36        3.97      3.07 o 
 -11   4  10       34.04       37.70      6.24 o 
 -10   4  10       10.93       15.27      4.92 o 
  -9   4  10      177.94      185.05     15.15 o 
  -8   4  10        0.23        2.23      4.32 o 
  -7   4  10       93.36       79.99      7.21 o 
  -6   4  10       45.64       46.39      5.22 o 
  -5   4  10       12.67        6.37      2.44 o 
  -4   4  10        3.13       11.41      2.49 o 
  -3   4  10       43.17       40.20      4.34 o 
  -2   4  10      100.81      102.65      3.88 o 
  -1   4  10     2120.12     2055.75     41.99 o 
   0   4  10     1008.96      940.64     17.79 o 
   1   4  10     1126.18     1133.24     17.25 o 
   2   4  10        0.41        0.65      0.46 o 
   3   4  10       50.58       40.45      5.99 o 
   4   4  10       96.94      102.18      8.39 o 
   5   4  10      125.21      126.60      9.59 o 
   6   4  10        1.73        3.75      4.49 o 
   7   4  10      111.94      125.11      9.89 o 
   8   4  10        3.90        6.59      4.64 o 
   9   4  10        6.19        9.74      7.79 o 
 -11   5  10       22.08       24.10      6.86 o 
 -10   5  10        0.09       -3.11      4.08 o 
  -9   5  10       46.98       46.04      5.83 o 
  -8   5  10      153.31      142.22      9.46 o 
  -7   5  10      916.26      870.33     23.31 o 
  -6   5  10        9.54       13.44      3.89 o 
  -5   5  10       31.21       37.84      3.65 o 
  -4   5  10     1046.59     1050.49     22.46 o 
  -3   5  10       26.06       29.57      2.81 o 
  -2   5  10      211.58      201.25      6.57 o 
  -1   5  10       41.68       49.27      3.15 o 
   0   5  10     2909.80     2954.75     64.88 o 
   1   5  10      261.13      284.31      4.61 o 
   2   5  10      293.69      281.83      5.01 o 
   3   5  10      120.09      116.27      9.29 o 
   4   5  10      246.85      277.18     14.83 o 
   5   5  10      330.54      355.39     16.63 o 
   6   5  10       30.12       33.26     10.34 o 
   7   5  10       32.03       48.84     11.84 o 
   8   5  10        4.22        6.74      4.94 o 
   9   5  10       13.82       11.24      5.24 o 
 -11   6  10        9.92        1.35      5.47 o 
 -10   6  10       19.14       23.77      5.34 o 
  -9   6  10        0.25       -0.91      3.97 o 
  -8   6  10      151.13      168.37      8.31 o 
  -7   6  10      514.20      523.63     17.90 o 
  -6   6  10       26.48       19.23      3.55 o 
  -5   6  10      544.53      559.75     13.56 o 
  -4   6  10        4.59       10.50      3.04 o 
  -3   6  10      676.73      725.46     14.62 o 
  -2   6  10      192.04      173.36      4.55 o 
  -1   6  10      153.99      158.81      4.63 o 
   0   6  10       92.48       95.66      3.29 o 
   1   6  10     2546.36     2415.24     47.51 o 
   2   6  10       64.98       71.47      3.92 o 
   3   6  10      187.44      163.54      9.51 o 
   4   6  10       13.66       13.63      5.09 o 
   5   6  10        1.01       -0.75      4.05 o 
   6   6  10       14.55       17.08      5.84 o 
   7   6  10        0.31       -4.05      4.79 o 
 -11   7  10       23.99       18.40      5.56 o 
 -10   7  10        1.43        1.95      4.79 o 
  -9   7  10        5.84        3.36      5.17 o 
  -8   7  10       18.19       21.32      5.20 o 
  -7   7  10       80.35       83.32      5.66 o 
  -6   7  10       61.36       62.41      4.61 o 
  -5   7  10        4.24        4.16      2.38 o 
  -4   7  10      254.08      211.32      6.25 o 
  -3   7  10        3.19        3.97      2.27 o 
  -2   7  10      383.68      305.48      6.89 o 
  -1   7  10       14.86       13.04      1.59 o 
   0   7  10       46.28       71.71      3.22 o 
   1   7  10       71.65       69.63      1.85 o 
   2   7  10       80.24       93.17      3.22 o 
   3   7  10       46.31       40.71      4.72 o 
   4   7  10        3.97        3.00      4.49 o 
   5   7  10       62.38       64.43      8.39 o 
   6   7  10       24.48       35.06      7.04 o 
 -10   8  10        1.75        6.31      5.09 o 
  -9   8  10        0.66       -1.63      4.41 o 
  -8   8  10       47.32       37.06      4.93 o 
  -7   8  10       28.55       29.32      4.29 o 
  -6   8  10       52.84       48.75      4.34 o 
  -5   8  10       53.66       44.25      3.71 o 
  -4   8  10       13.94       16.96      3.13 o 
  -3   8  10       61.87       76.65      3.44 o 
  -2   8  10        7.78       12.11      1.80 o 
  -1   8  10       33.56       42.21      2.85 o 
   0   8  10        0.91        0.08      1.53 o 
   1   8  10       66.98       63.85      4.79 o 
   2   8  10        8.49        7.40      1.02 o 
   3   8  10      174.29      185.90     21.50 o 
   4   8  10        8.68       10.79      5.69 o 
   5   8  10        6.43        4.64      5.09 o 
   6   8  10        0.04       -2.55      4.79 o 
 -10   9  10       17.73       21.41      5.71 o 
  -9   9  10       11.85       16.08      7.12 o 
  -8   9  10        0.05       -3.37      3.49 o 
  -7   9  10        0.01       -1.91      3.65 o 
  -6   9  10        0.24       -0.67      2.49 o 
  -5   9  10      116.01      148.29      9.88 o 
  -4   9  10      269.70      282.04     13.48 o 
  -3   9  10       15.84       13.13      2.54 o 
  -2   9  10      179.07      164.36      7.04 o 
  -1   9  10       11.62        8.86      1.80 o 
   0   9  10      115.28      106.58      4.05 o 
   1   9  10      318.91      315.69      6.07 o 
   2   9  10      143.15      141.36      6.52 o 
   3   9  10       12.20       15.28      5.99 o 
   4   9  10       17.94       25.77      7.04 o 
   5   9  10       45.89       71.62      8.99 o 
  -9  10  10       10.79       10.69      4.71 o 
  -8  10  10        7.25        6.21      3.86 o 
  -7  10  10       81.03      100.62      7.82 o 
  -6  10  10      185.79      171.15     12.29 o 
  -5  10  10       20.07       27.47      3.71 o 
  -4  10  10       64.08       72.27      4.34 o 
  -3  10  10      253.99      256.52      8.83 o 
  -2  10  10      206.46      204.82      6.25 o 
  -1  10  10        2.40        1.21      1.91 o 
   0  10  10       23.88       28.26      2.06 o 
   1  10  10      127.59      136.89      4.02 o 
   2  10  10       84.54       88.39      8.55 o 
   3  10  10       39.60       41.05      7.94 o 
   4  10  10        3.89        6.59      5.69 o 
  -8  11  10       40.20       34.80      5.87 o 
  -7  11  10       17.39       20.43      4.49 o 
  -6  11  10        0.04        1.76      3.58 o 
  -5  11  10       72.37       72.86      5.29 o 
  -4  11  10      278.76      306.53      9.75 o 
  -3  11  10       11.03       12.13      3.02 o 
  -2  11  10      344.37      392.68     10.44 o 
  -1  11  10      277.36      302.18      9.25 o 
   0  11  10      237.32      236.23      6.82 o 
   1  11  10       26.48       24.74      2.18 o 
   2  11  10        1.68       -3.75      5.24 o 
   3  11  10        4.34        4.64      5.69 o 
  -7  12  10       11.93       18.52      4.66 o 
  -6  12  10      106.45      103.76      7.20 o 
  -5  12  10      119.36      124.69      6.78 o 
  -4  12  10       84.36       85.50      6.32 o 
  -3  12  10        0.09       -0.60      2.17 o 
  -2  12  10        9.84        9.77      2.44 o 
  -1  12  10       32.10       20.66      2.44 o 
   0  12  10       26.84       26.11      2.81 o 
   1  12  10       64.53       64.29      3.33 o 
   2  12  10      195.10      249.16     18.88 o 
  -6  13  10        7.58        3.31      3.45 o 
  -5  13  10        5.62        3.94      3.17 o 
  -4  13  10       43.69       33.67      6.57 o 
  -3  13  10        0.45       -1.80      3.07 o 
  -2  13  10      165.62      164.58     12.44 o 
  -1  13  10      468.01      503.28     14.47 o 
   0  13  10      186.50      204.15      8.53 o 
   1 -20  11        2.28       -2.10      5.69 o 
   2 -20  11        6.57       14.12      8.17 o 
   3 -20  11        9.44        7.16      4.21 o 
   4 -20  11        0.46        0.46      2.57 o 
  -2 -19  11        7.03        0.00      5.24 o 
  -1 -19  11        0.34       -4.20      5.99 o 
   0 -19  11        2.18        6.74      6.44 o 
   1 -19  11       55.65       55.59      9.59 o 
   2 -19  11        0.84       -2.40      5.54 o 
   3 -19  11        3.18        3.26      2.43 o 
   4 -19  11        1.75       -0.74      2.52 o 
   5 -19  11        1.55        0.71      2.40 o 
   6 -19  11       29.85       13.45      7.67 o 
  -3 -18  11        0.01        1.20      5.54 o 
  -2 -18  11        3.63        7.04     10.94 o 
  -1 -18  11        0.00       -1.20      5.24 o 
   0 -18  11       11.03        8.54      6.29 o 
   1 -18  11        2.56        0.15      7.79 o 
   2 -18  11       30.94       24.34      9.87 o 
   3 -18  11       24.86       48.48      4.08 o 
   4 -18  11       17.55       21.46      3.31 o 
   5 -18  11        8.57        5.64      3.30 o 
   6 -18  11        1.10       -2.62      2.62 o 
   7 -18  11        0.15       -0.06      2.35 o 
  -5 -17  11        1.07        7.37      5.67 o 
  -4 -17  11        5.71        5.93      4.40 o 
  -3 -17  11        8.60        0.45      8.69 o 
  -2 -17  11       15.52        5.08     10.71 o 
  -1 -17  11        6.05        1.95      5.54 o 
   0 -17  11        9.94        2.55      5.39 o 
   1 -17  11       77.77       89.17      7.04 o 
   2 -17  11       82.31      124.45      8.18 o 
   3 -17  11       34.49       47.91      3.72 o 
   4 -17  11        0.17        0.55      2.11 o 
   5 -17  11        3.97        2.70      2.87 o 
   6 -17  11       24.90        9.00      5.61 o 
   7 -17  11       40.89       41.79      6.98 o 
   8 -17  11        8.45        9.13      4.13 o 
  -6 -16  11        0.15       -5.17      5.17 o 
  -5 -16  11        0.68        1.99      4.56 o 
  -4 -16  11       10.08       12.09      5.49 o 
  -3 -16  11        1.38        5.09      5.69 o 
  -2 -16  11       23.95       28.32      2.25 o 
  -1 -16  11       22.28       26.09      2.14 o 
   0 -16  11       25.49       31.45      2.64 o 
   1 -16  11        4.05        3.00      1.85 o 
   2 -16  11       55.61       60.76      4.24 o 
   3 -16  11        0.28       -0.74      2.00 o 
   4 -16  11      111.01      108.34      8.34 o 
   5 -16  11       22.80       21.48      3.29 o 
   6 -16  11      141.23      175.37      7.61 o 
   7 -16  11        7.20        6.33      3.35 o 
   8 -16  11       54.65       75.84      5.01 o 
   9 -16  11       15.19       11.89      4.83 o 
  -7 -15  11        0.27        2.70      5.69 o 
  -6 -15  11        5.05       11.19      4.43 o 
  -5 -15  11       10.59       12.02      5.17 o 
  -4 -15  11       14.15       17.64      4.50 o 
  -3 -15  11       13.10        9.56      1.35 o 
  -2 -15  11       12.69       18.21      4.20 o 
  -1 -15  11        0.97        2.77      1.42 o 
   0 -15  11        7.78        6.77      3.52 o 
   1 -15  11        5.21        5.48      1.99 o 
   2 -15  11      107.86      138.71      5.80 o 
   3 -15  11      204.30      194.01     12.57 o 
   4 -15  11      121.24      166.14      9.21 o 
   5 -15  11      133.13      158.99      7.56 o 
   6 -15  11      329.04      404.09     16.53 o 
   7 -15  11      137.92      174.18      7.59 o 
   8 -15  11        0.08       -0.22      2.35 o 
   9 -15  11       35.10       34.83     11.67 o 
  -7 -14  11       14.20       15.32      4.66 o 
  -6 -14  11        1.08        0.92      5.62 o 
  -5 -14  11        5.32       11.31      4.07 o 
  -4 -14  11        1.00       -0.17      3.02 o 
  -3 -14  11       35.83       24.65      5.17 o 
  -2 -14  11        3.63        2.94      1.03 o 
  -1 -14  11        3.83        2.64      2.26 o 
   0 -14  11       74.46       67.97      4.96 o 
   1 -14  11      237.90      310.89      9.18 o 
   2 -14  11      139.62      157.07      6.28 o 
   3 -14  11     1378.77     1530.19     41.21 o 
   4 -14  11      337.50      373.05     10.09 o 
   5 -14  11        9.41        8.53      2.84 o 
   6 -14  11      141.63      198.37      8.50 o 
   7 -14  11       16.19       21.73      3.43 o 
   8 -14  11        1.53        1.94      2.49 o 
   9 -14  11        1.44       -1.48      2.23 o 
  10 -14  11        0.01       -1.84      2.62 o 
  -8 -13  11        0.26        3.61      4.87 o 
  -7 -13  11        0.46        0.33      4.18 o 
  -6 -13  11       20.60       33.40      5.19 o 
  -5 -13  11       33.67       46.29      5.54 o 
  -4 -13  11       13.87       24.65      5.64 o 
  -3 -13  11       20.49       17.79      7.27 o 
  -2 -13  11      926.71      966.30     44.80 o 
  -1 -13  11      150.61      151.81      7.42 o 
   0 -13  11     1302.41     1387.99     30.40 o 
   1 -13  11      115.47      136.56      4.95 o 
   2 -13  11       61.24       59.12      4.19 o 
   3 -13  11      261.32      283.01     12.89 o 
   4 -13  11       46.95       49.60      3.53 o 
   5 -13  11       84.31       85.46      4.37 o 
   6 -13  11        4.81        3.16      3.71 o 
   7 -13  11       81.03       66.65      4.63 o 
   8 -13  11        6.74        8.20      2.35 o 
   9 -13  11       10.56       15.17      3.12 o 
  10 -13  11        2.78        5.00      2.35 o 
  -9 -12  11       10.35        6.82      6.37 o 
  -8 -12  11        6.63        9.37      4.40 o 
  -7 -12  11       56.65       76.32      6.93 o 
  -6 -12  11       16.39       16.79      4.55 o 
  -5 -12  11      425.34      500.68     19.02 o 
  -4 -12  11        3.26        5.92      3.87 o 
  -3 -12  11      872.16      738.12    110.95 o 
  -2 -12  11        3.17        6.33      1.57 o 
  -1 -12  11      133.71       98.29      4.03 o 
   0 -12  11      141.42      111.42      3.72 o 
   1 -12  11      105.12      103.71      3.83 o 
   2 -12  11       22.21       20.16      2.20 o 
   3 -12  11       20.99       10.71      2.03 o 
   4 -12  11       96.30       93.67      4.28 o 
   5 -12  11       26.05       14.79      2.54 o 
   6 -12  11      120.22      152.05      8.15 o 
   7 -12  11        6.44       -0.45      1.98 o 
   8 -12  11       19.86       15.20      2.88 o 
   9 -12  11        5.83        5.33      2.16 o 
  10 -12  11        2.72       -0.39      2.10 o 
  11 -12  11        0.44        4.50      4.27 o 
  -9 -11  11        0.27        0.00      3.28 o 
  -8 -11  11      100.60      117.98      8.58 o 
  -7 -11  11        0.69        4.45      4.81 o 
  -6 -11  11      425.69      389.32     18.65 o 
  -5 -11  11      100.07      115.72      7.35 o 
  -4 -11  11      365.54      382.57     12.12 o 
  -3 -11  11        0.05       -1.12      2.79 o 
  -2 -11  11       70.92       63.88      1.63 o 
  -1 -11  11        7.49        4.99      1.85 o 
   0 -11  11      438.27      429.66     18.65 o 
   1 -11  11      122.46       98.52      3.53 o 
   2 -11  11       26.56       38.96      2.20 o 
   3 -11  11        6.74       15.02      6.12 o 
   4 -11  11      212.33      207.43      5.41 o 
   5 -11  11       42.46       44.91      2.88 o 
   6 -11  11        6.51        7.58      2.31 o 
   7 -11  11       23.98       16.34      2.25 o 
   8 -11  11       10.34        4.24      1.90 o 
   9 -11  11       13.68       11.15      3.98 o 
  10 -11  11        0.38        2.84      2.12 o 
  11 -11  11        4.06        1.32      1.90 o 
 -10 -10  11        0.63        1.60      3.65 o 
  -9 -10  11       88.16       80.18     47.57 o 
  -8 -10  11        0.08        1.77      3.55 o 
  -7 -10  11        0.01       -3.12      3.55 o 
  -6 -10  11       39.01       40.47      6.07 o 
  -5 -10  11       21.10       43.86      4.56 o 
  -4 -10  11       12.54       14.58      4.27 o 
  -3 -10  11       21.05       22.58      3.39 o 
  -2 -10  11        0.00        1.07      1.95 o 
  -1 -10  11       70.93       83.71      2.25 o 
   0 -10  11       16.78       16.89      1.64 o 
   1 -10  11     1221.14     1219.45     23.68 o 
   2 -10  11       74.49       66.60      3.27 o 
   3 -10  11        0.26        0.62      1.29 o 
   4 -10  11      181.48      181.72      4.62 o 
   5 -10  11       61.89       68.28      3.70 o 
   6 -10  11       89.81       98.96      3.44 o 
   7 -10  11        3.13        3.45      1.80 o 
   8 -10  11       16.21       12.73      1.99 o 
   9 -10  11       19.50       25.46      7.31 o 
  10 -10  11        2.10        2.14      2.11 o 
  11 -10  11        0.37        0.31      0.94 o 
 -10  -9  11        3.27       -0.30      8.09 o 
  -9  -9  11        0.27        0.30      4.64 o 
  -8  -9  11        0.09        0.45      4.49 o 
  -7  -9  11       12.22        9.17      3.70 o 
  -6  -9  11       25.52       42.91      4.45 o 
  -5  -9  11       92.14      118.35      9.59 o 
  -4  -9  11       18.76       22.15      4.13 o 
  -3  -9  11        9.92       10.17      3.20 o 
  -2  -9  11       55.04       69.95      7.03 o 
  -1  -9  11       26.45       18.75      1.83 o 
   0  -9  11     1596.21     1462.98     58.66 o 
   1  -9  11       80.97       72.94      4.34 o 
   2  -9  11       33.54       28.77      2.44 o 
   3  -9  11       34.75       25.73      2.10 o 
   4  -9  11       16.39        9.47      2.08 o 
   5  -9  11        1.36        4.08      1.54 o 
   6  -9  11        8.43        6.22      1.72 o 
   7  -9  11        0.28        0.57      1.17 o 
   8  -9  11        3.63        0.32      2.19 o 
   9  -9  11        1.88        0.02      2.15 o 
  10  -9  11        3.60        6.28      2.36 o 
  11  -9  11        0.61        1.89      1.51 o 
 -10  -8  11        0.01       -0.90      4.79 o 
  -9  -8  11       12.89        0.30      4.49 o 
  -8  -8  11        2.55        0.00      4.05 o 
  -7  -8  11        0.61        2.70      7.04 o 
  -6  -8  11       86.51       92.29      7.64 o 
  -5  -8  11        0.47        0.00      3.00 o 
  -4  -8  11        1.95       -1.12      2.12 o 
  -3  -8  11        8.88       13.20      2.97 o 
  -2  -8  11       24.09       31.89      2.81 o 
  -1  -8  11      718.02      685.44     21.57 o 
   0  -8  11        2.69        1.27      1.14 o 
   1  -8  11      113.11      112.20      2.99 o 
   2  -8  11       52.58       64.09      3.19 o 
   3  -8  11      158.40      135.04      3.50 o 
   4  -8  11      113.69      116.14      3.27 o 
   5  -8  11      245.81      255.23      8.84 o 
   6  -8  11        0.84       -0.37      0.55 o 
   7  -8  11       80.99       83.66      3.39 o 
   8  -8  11        6.18        6.54      1.40 o 
   9  -8  11       11.69        7.58      2.66 o 
  10  -8  11        2.56        1.48      1.94 o 
  11  -8  11        1.35        0.67      1.27 o 
 -11  -7  11        0.08       -0.15      4.49 o 
 -10  -7  11        1.63       -0.15      4.34 o 
  -9  -7  11        3.09       -0.15      4.05 o 
  -8  -7  11        7.74       13.33      5.24 o 
  -7  -7  11        0.04        0.75      3.75 o 
  -6  -7  11        0.02        3.60      3.75 o 
  -5  -7  11      163.39      164.66     13.03 o 
  -4  -7  11      137.19      176.20      8.09 o 
  -3  -7  11      109.04      100.23      5.84 o 
  -2  -7  11      109.52      114.03      3.97 o 
  -1  -7  11       10.41        7.98      1.00 o 
   0  -7  11        1.38        1.32      1.00 o 
   1  -7  11       89.52      103.06      4.20 o 
   2  -7  11        2.71        0.39      0.92 o 
   3  -7  11       13.08       23.42      3.01 o 
   4  -7  11     1065.08     1048.54     19.99 o 
   5  -7  11       11.44       15.82      1.22 o 
   6  -7  11        9.83        5.25      1.38 o 
   7  -7  11       25.81       26.13      2.20 o 
   8  -7  11       10.53       12.04      1.67 o 
   9  -7  11       26.81       35.47      9.37 o 
  10  -7  11        3.15        1.68      1.72 o 
  11  -7  11       11.46       -0.60      4.94 o 
 -11  -6  11        1.80        0.60      7.94 o 
 -10  -6  11        4.82        0.30      4.49 o 
  -9  -6  11        1.07       -0.30      4.20 o 
  -8  -6  11        5.45        3.90      4.34 o 
  -7  -6  11       14.45       38.21      5.84 o 
  -6  -6  11       76.68       86.60      7.34 o 
  -5  -6  11        3.68        8.69      3.75 o 
  -4  -6  11       34.35       24.57      4.05 o 
  -3  -6  11      310.51      293.06     13.63 o 
  -2  -6  11      129.37      148.63      9.14 o 
  -1  -6  11      355.85      476.12     11.72 o 
   0  -6  11        7.03        4.46      1.19 o 
   1  -6  11      375.86      371.97      6.59 o 
   2  -6  11        7.18        5.60      1.14 o 
   3  -6  11       77.15       87.51      3.09 o 
   4  -6  11      230.90      227.61      4.93 o 
   5  -6  11        8.48        5.67      0.99 o 
   6  -6  11      547.70      572.03     10.62 o 
   7  -6  11      194.19      185.21      3.99 o 
   8  -6  11      132.68      130.02      3.32 o 
   9  -6  11        1.22        2.90      1.23 o 
  10  -6  11        3.12        3.25      1.04 o 
  11  -6  11        2.59       -0.30      4.79 o 
 -11  -5  11       10.97        0.15      4.64 o 
 -10  -5  11        0.01        0.00      4.05 o 
  -9  -5  11       11.57        0.45      4.49 o 
  -8  -5  11        3.50       -0.90      4.05 o 
  -7  -5  11       27.37       19.33      4.94 o 
  -6  -5  11      132.66      150.13     13.63 o
[truncated: 202,352 more chars]
